# Supplementary material for: Associations of cardiometabolic outcomes with indices of obesity in children aged 5 years and younger
Source: PLoS One. 2019 Jul 5;14(7):e0218816. doi: 10.1371/journal.pone.0218816 (PMC6611590; doi:10.1371/journal.pone.0218816)
Supplement: S1 File — (XLSX) [file pone.0218816.s001.xlsx]

## Sheet: Dataset
genderbaby	bvsysbpnew	c1ySBP	c2ySBP	c3ySBP	c5ySBP	bvdiasbp	c1yDBP	c2yDBP	c3yDBP	c5yDBP	c1yBMI	c2yBMI	c3yBMI	c5yBMI	c0pbfatsf	c1pbfatsf	c2pbfatsf	c3pbfatsf	c5pbfatsf	c0yWH50	c1yWH50	c2yWH50	c3yWH50	c5yWH50	c0yBF90	c1yBF90	c2yBF90	c3yBF90	c5yBF90	c3ywc90	c5ywc90	tchol3	c3ychol	c5ytotalchol	hdl3	c3yhdl	c5yhdl	ldl3	c3yldl	c5yldl	trig3	c3ytrig	c5ytriglyc	glucose3	c3yfgluc	c5yfgluc	ethnic	inc_gt_50Ki	gestage
1	.	.	.	115.5	96	.	.	.	63.5	65	16.1	15.8	15.2	14.1	9.6	14	8.5	13.5	6.7	1	1	0	0	0	0	0	0	0	0	0	0	1.66	4.47	4.48	0.62	1.24	1.67	0.62	2.64	2.47	0.91	1.28	0.74	3.2	4.6	4.2	1	1	40.7143
2	71	.	105	103	96.7	42	.	67	62	51.3	19.2	16.5	17	16.5	8.8	14.5	.	15.9	13.6	1	1	1	1	0	0	0	.	0	0	0	0	.	2.87	3.68	.	0.8	1.03	.	1.41	2.31	.	1.44	0.74	7.3	4.7	4.7	1	1	39.2857
2	55.5	111.5	.	111	92.3	34.5	65.5	.	60	64.7	15.6	15.5	15.3	15.3	9.5	15.2	13.4	11.4	11	1	1	1	0	0	0	0	0	0	0	0	0	.	4.59	4.37	.	1.63	1.48	.	2.73	2.56	.	0.5	0.72	.	4.5	5	1	1	39.1429
2	79	104.5	107	92	92	42.5	67	63	56	59	17.9	15.7	15.4	16.5	7.6	18.3	16	20.1	26	1	1	1	1	0	0	0	0	0	1	0	0	2.1	3.18	3.16	0.74	1.08	1.26	0.89	1.77	1.6	1.02	0.73	0.66	3.4	4.4	5	1	1	40.8571
1	60.5	.	114.7	.	.	42.5	.	71.7	.	.	17.7	16.1	.	.	10.9	14.2	13.7	.	.	1	1	1	.	.	0	0	0	.	.	.	.	1.19	.	.	0.58	.	.	0.51	.	.	0.21	.	.	4.5	.	.	2	1	38.1429
2	73.5	99	102	99	114	46	54	64.5	65	67	16.9	15.5	15.3	15	12.4	15.2	15	21.6	20.5	1	1	1	0	0	0	0	0	0	0	0	0	.	5.08	5.31	.	2	2.22	.	2.76	2.82	.	0.69	0.58	.	4.5	4.6	1	1	38
2	77	104.5	105.5	96.5	105	43	58.5	66.5	59.5	54	16	16	16	15.1	11.6	12.6	15.5	18.7	17.4	1	1	1	0	0	0	0	0	0	0	0	0	1.24	3.89	3.99	0.68	1.28	1.3	0.51	2.41	2.46	0.1	0.44	0.51	3.2	4.8	4.2	1	1	38.4286
2	57.5	80	92.5	79	90.3	29.5	64	51	52.7	57.3	18	16.9	16.3	17.5	10.2	16.5	18.9	20.1	23.9	1	1	1	1	1	0	0	0	0	0	0	1	1.73	3.67	3.55	0.89	1.32	1.3	0.65	2.15	1.8	0.41	0.44	0.98	5.6	4.4	4.8	1	0	40
2	85	.	113	104	90.3	59	.	75	57	54	16	14.8	15.2	15.4	8.4	17.1	14.8	18.9	17.7	1	1	1	1	0	0	0	0	0	0	0	0	2.79	5.03	4.9	1.52	1.83	1.76	1.23	2.98	2.84	0.08	0.49	0.66	3.6	4.6	4.7	1	1	37.2857
2	65.5	107.5	98	112	107	47.5	69.5	70	67	66.7	18.2	17.1	16.5	17.7	12.6	19.3	18.1	.	19.3	1	1	1	1	0	0	0	0	.	0	0	0	1.87	4.57	4.89	1.39	2.37	2.62	0.41	2.02	2.09	0.15	0.39	0.4	4.9	4.4	4.4	1	0	37.1429
1	60	108	.	107.3	97.5	34.5	62	.	67.3	69	17.7	17.3	16.8	16.3	6.2	16.7	19	19	22.7	1	1	1	1	1	0	0	0	0	1	0	0	1.57	5.93	6.43	0.53	1.5	1.73	0.67	4.09	4.23	0.8	0.75	1.03	4.2	4.8	5.2	1	1	41
1	61	105.5	90.7	92.3	86	35.6667	62.5	61.3	61.7	55	17.1	15.6	15.5	16.3	14.7	13.2	12.7	10.4	10.1	1	1	1	0	0	1	0	0	0	0	0	0	1.2	3.53	3.89	0.57	0.89	1.31	0.48	2.39	2.37	0.32	0.55	0.45	5	4.2	4.8	1	1	40.4286
2	68.5	92.5	110	93	104.7	45.5	54	70.5	65.3	66	18.5	16	15.9	15.4	10.6	21.5	16.4	14.3	23.1	1	1	1	0	0	0	0	0	0	0	0	0	1.66	5.11	5.06	0.7	1.63	1.39	0.59	3.21	3.33	0.8	0.58	0.75	5.2	4.9	4.7	1	0	38
2	77.5	.	108	.	94	53.5	.	68	.	56.5	17.6	15.1	.	16.1	10.6	14.8	14.5	.	23.7	1	1	1	.	1	0	0	0	.	0	.	0	1.53	.	.	0.99	.	.	0.43	.	.	0.23	.	.	5.5	.	.	1	0	39.7143
2	54	105	111.3	95.7	104	43	59	73.7	64.3	65.7	19.6	17.7	18.1	16.3	13.7	22.6	23.3	29.5	23.9	1	1	1	0	0	1	1	1	1	0	0	0	1.46	5.04	5.77	0.59	1.6	1.09	0.64	3.26	4.24	0.51	0.39	0.97	5	4.8	5.5	2	.	40.2857
2	60.5	95	99	.	107.3	36.5	57	56.7	.	64	17.4	16.1	16	15.6	9.9	16.4	19.7	17	17.4	1	1	1	0	0	0	0	0	0	0	0	0	1.73	5.77	6.68	0.68	1.23	0.92	0.88	4.16	4.84	0.37	0.84	2	5.8	4.3	5	1	0	39.4286
2	86.5	108	101.3	89.7	98	46.5	58	69.7	58.3	68.7	18.3	15.5	14.9	14.8	11.6	19.3	18.7	16.2	11.9	1	1	1	1	1	0	0	0	0	0	0	0	1.67	3.43	4.23	0.98	1.5	2.01	0.5	1.68	1.82	0.41	0.54	0.88	3.9	3.7	4.2	1	1	39
2	77	93	108.5	85	84	31	58	70	61	58	18.2	16.5	16.3	15.7	13.6	17.5	17.1	20.5	16.6	1	1	1	1	0	1	0	0	0	0	0	0	2.25	4.9	4.86	0.95	1.26	1.28	1.16	3.24	3.34	0.3	0.87	0.53	3.4	4.6	4.2	1	1	38.4286
2	.	.	90	87.7	99	.	.	60.5	53	52	16.3	14.8	14.7	14.8	16.4	15.8	13.8	15.9	19.7	1	1	1	0	0	1	0	0	0	0	0	0	3.32	4.07	4.1	1.42	1.67	1.74	0.72	2.07	2.98	0.39	0.72	0.84	3.3	5	5.2	1	1	39.1429
1	54.5	93	95	104	112	34.5	65.5	67	58	68	18.3	18.2	17.8	17	7.5	15.6	15.6	16.1	16	1	1	1	1	0	0	0	0	0	0	0	0	.	3.77	.	.	1.19	.	.	2.31	.	.	0.6	.	.	4.7	.	1	1	38.2857
1	60	97	101	91	103	34	60.5	62	54.7	69	17.2	16.4	15.4	14.6	11.7	15.1	15.9	14.4	19.3	1	1	1	0	0	0	0	0	0	0	0	0	1.88	3.35	2.92	1.07	1.18	1.28	0.67	1.88	1.34	0.31	0.64	0.66	5.3	4.5	4.5	1	1	38
2	69	.	.	.	.	42	.	.	.	.	.	.	.	.	10.7	.	.	.	.	1	.	.	.	.	0	.	.	.	.	.	.	1.83	.	.	0.86	.	.	0.82	.	.	0.32	.	.	3.7	.	.	1	1	39
2	.	99	101.5	.	98.5	.	57	68	.	75.5	18.2	17.3	16.1	15.5	10.6	17.9	17	19.7	17.1	1	1	1	0	0	0	0	0	0	0	0	0	.	4.06	4.83	.	2.1	2.2	.	1.81	2.48	.	0.33	0.32	.	6.5	4.2	2	0	40.8571
1	66.3333	.	89.5	91	94	36	.	53.5	59	55	16.5	17	16.2	16.6	14.2	13.7	14.2	14.9	15.6	1	1	1	1	0	1	0	0	0	0	0	0	1.34	2.82	2.97	0.78	1.24	1.53	0.47	1.36	1.28	0.2	0.47	0.34	3.2	4.2	4	1	1	38.7143
2	74.5	101	.	.	.	44	65.5	.	.	.	17.3	15.2	.	.	8.1	17.4	11.9	.	.	1	1	1	.	.	0	0	0	.	.	.	.	2.13	.	.	0.74	.	.	0.84	.	.	1.21	.	.	4.6	.	.	1	1	41.1429
2	.	.	101.3	96	97.3	.	.	55.7	54.7	53.3	16.3	15.2	14.9	15.4	11.9	17.9	18.1	21	23.1	1	1	1	0	0	0	0	0	0	0	0	0	.	3.69	.	.	1.3	.	.	2.2	.	.	0.42	.	.	4.5	.	1	1	37.7143
1	70	.	.	.	.	48.5	.	.	.	.	16.6	.	.	.	13.4	13.5	.	.	.	1	1	.	.	.	1	0	.	.	.	.	.	1.56	.	.	0.86	.	.	0.59	.	.	0.25	.	.	4	.	.	1	1	40.5714
2	93.5	.	.	.	.	49.5	.	.	.	.	.	.	.	.	8.8	.	.	.	.	1	.	.	.	.	0	.	.	.	.	.	.	1.14	.	.	0.87	.	.	0.19	.	.	0.17	.	.	4	.	.	1	1	38.8571
1	69.5	.	91.3	95.7	97	28	.	63.7	56.7	62.3	19.3	15.6	16.8	15.7	11	19	14.7	17.5	15.6	1	1	1	1	1	0	0	0	0	0	0	0	.	3.12	3.15	.	1.29	1.13	.	1.42	1.61	.	0.89	0.89	.	5	5.2	1	1	37.7143
2	55	.	.	.	106.7	34	.	.	.	64.7	18.8	17.9	19.8	22.4	6.2	18.7	18.1	27.1	32.1	1	1	1	.	1	0	0	0	1	1	.	1	1.94	.	.	0.71	.	.	1.06	.	.	0.37	.	.	4.7	.	.	1	1	37.2857
2	58	.	.	.	.	29.5	.	.	.	.	16.8	.	.	.	7.5	12.9	.	.	.	.	1	.	.	.	0	0	.	.	.	.	.	.	.	.	.	.	.	.	.	.	.	.	.	.	.	.	1	1	40.7143
2	64	.	.	.	.	31	.	.	.	.	.	.	.	.	7.1	.	.	.	.	1	.	.	.	.	0	.	.	.	.	.	.	.	.	.	.	.	.	.	.	.	.	.	.	4.6	.	.	2	1	37.5714
1	66.5	131	.	92.7	86.3	33	69	.	62	56	20.3	18.1	17.5	16.9	5.8	20.3	16	20.4	14.2	1	1	1	.	0	0	0	0	0	0	.	0	.	3.43	4.19	.	1.07	1.56	.	2.03	2.46	.	0.73	0.38	.	4.7	4.8	1	1	38.1429
1	77	.	107	.	.	41	.	66	.	.	17.5	17	.	.	8	15.6	16.6	.	.	1	1	1	.	.	0	0	0	.	.	.	.	1.8	.	.	0.99	.	.	0.52	.	.	0.64	.	.	4.3	.	.	1	1	38.5714
1	63	94	109.5	111.3	106.3	44	59.5	59	64	66.3	17.1	17.3	16	14.5	6.9	16.4	24.4	21.9	13.9	1	1	1	0	0	0	0	1	0	0	0	0	2.02	4.51	4.03	1.22	1.8	1.54	0.64	2.38	2.18	0.34	0.73	0.68	4.1	5	4.3	1	1	41
1	.	.	.	.	.	.	.	.	.	.	.	.	.	.	5.8	.	.	.	.	1	.	.	.	.	0	.	.	.	.	.	.	1.34	.	.	0.61	.	.	0.5	.	.	0.51	.	.	4.4	.	.	2	.	40.1429
1	56	.	107	104	97.3	37	.	64	62.3	65.3	19.8	16.9	15.9	16	9.3	17.5	16.7	15.8	12.4	1	1	1	0	0	0	0	0	0	0	0	0	1.83	4.49	4.46	0.85	1.12	1.35	0.87	3.07	2.9	0.23	0.66	0.46	4.1	4.2	5	1	1	37
2	53.5	105	80	95.7	78.3	32.5	65	56	61.7	50.3	16	14	14.4	13.6	11.6	13.9	12.4	11.6	12.4	1	1	1	0	0	0	0	0	0	0	0	0	1.56	4.18	3.71	0.94	1.76	1.56	0.49	2.12	1.78	0.36	0.65	0.8	3.5	4	4.8	1	1	37.8571
1	69	.	.	97.3	111.7	39.5	.	.	52.3	57.3	16	18.1	17.5	17.3	12.7	21	18.7	22.3	24.6	1	1	1	1	1	1	0	0	1	1	0	0	1.08	3.23	2.65	0.3	0.97	0.91	0.52	2.07	1.53	0.57	0.41	0.46	2.4	3.9	4.6	1	1	40.7143
1	94.6667	121	103.5	112	101	45.3333	72	66	64.7	58.7	17.2	15.4	14.9	15	8.5	13	12.7	8.5	8.5	1	1	1	0	0	0	0	0	0	0	0	0	1.57	3.78	4.89	0.84	1.09	1.2	0.61	2.14	3.28	0.26	1.19	0.89	3.7	4.6	4.9	1	1	39.5714
1	66	105	95.7	91.3	99	40	69	60.7	64	59.7	16.4	17.8	17.6	17.3	12.7	13.7	22.1	17.3	19.6	1	1	1	1	0	1	0	0	0	0	1	1	1.49	4.51	4.6	0.54	1.23	1.14	0.77	3.04	2.99	0.39	0.53	1.02	3.7	4.8	5.2	1	1	39.5714
2	87	102.5	94.7	91.3	.	49	65.5	57.7	55	.	15.3	14.8	13.4	.	9	14	15.5	14.5	.	1	1	1	0	.	0	0	0	0	.	0	.	1.45	4.18	.	0.76	0.9	.	0.53	2.83	.	0.35	0.99	.	4	4.7	.	1	1	39.4286
2	72.5	.	121	105	126.7	44	.	75	65	65.7	17.7	16.1	15.7	15.2	9.5	19.1	14.5	14.7	21.7	1	1	1	1	0	0	0	0	0	0	0	0	2.22	5.12	3.93	1.19	1.43	1.42	0.89	3.32	2.29	0.3	0.8	0.48	4.2	4.2	4.5	1	1	41
2	63.5	104	.	.	.	45.5	37	.	.	.	16.8	.	.	.	6.2	10.6	.	.	.	1	1	.	.	.	0	0	.	.	.	.	.	.	.	.	.	.	.	.	.	.	.	.	.	.	.	.	1	1	38.7143
2	77	.	92.7	99	103	46	.	63.7	67.5	59.7	18.3	17.1	17.5	19.9	9	13.8	20.7	19.5	30.3	1	1	1	1	1	0	0	0	0	1	0	1	1.72	3.63	4.31	0.72	1.29	1.38	0.67	2.12	2.69	0.73	0.48	0.52	6	4.4	4.3	1	1	39.1429
2	62	.	.	.	.	24	.	.	.	.	.	.	.	.	6.9	.	.	.	.	1	.	.	.	.	0	.	.	.	.	.	.	1.61	.	.	0.97	.	.	0.52	.	.	0.27	.	.	3.4	.	.	1	1	38
1	68.5	.	.	.	.	39.5	.	.	.	.	.	.	.	.	11.7	.	.	.	.	1	.	.	.	.	0	.	.	.	.	.	.	1.71	.	.	0.81	.	.	0.78	.	.	0.27	.	.	4	.	.	1	1	38.8571
1	62.5	.	.	.	.	42	.	.	.	.	.	.	.	.	9.6	.	.	.	.	1	.	.	.	.	0	.	.	.	.	.	.	.	.	.	.	.	.	.	.	.	.	.	.	.	.	.	1	1	39.8571
2	88	.	.	101.3	.	56.5	.	.	70.3	.	19	17.1	17.4	.	12.3	18.5	17.5	20.2	.	1	1	1	1	.	0	0	0	0	.	0	.	1.76	5.2	.	0.85	1.27	.	0.68	3.58	.	0.5	0.77	.	4.7	4.3	.	1	1	39.4286
2	67	98	129	93.3	84	36.5	63	69	59.3	56.7	15.9	15.2	15.1	14.7	11.2	14.5	20.2	17	13.3	1	1	0	0	0	0	0	0	0	0	0	0	.	4.32	4.42	.	1.38	1.1	.	2.61	3.04	.	0.72	0.61	.	4.7	4.3	1	0	40.1429
2	83	102	.	111.7	101.3	51	63	.	66	61	19.3	19	17	16.9	10.4	22.6	.	15.5	23.5	1	1	1	0	0	0	1	.	0	0	0	0	.	4.33	3.82	.	1.5	1.4	.	2.54	2.18	.	0.63	0.53	.	4.8	4.4	1	0	41.1429
1	75	98	.	98	93.3	46.5	67	.	64	60.7	18.6	15.9	17.4	16	9.1	15.9	16.6	17.7	10.6	1	1	1	1	0	0	0	0	0	0	0	0	.	4.02	4.44	.	1.58	1.4	.	2.22	2.79	.	0.47	0.55	4.4	4.2	4.6	1	1	40.2857
2	60	.	99	97.7	96.3	37	.	63	59.3	57.7	20.8	17.8	17.1	16.4	11.4	24.1	20.2	20.5	19.8	1	1	1	1	0	0	1	0	0	0	0	0	1.81	4.7	.	0.99	1.1	.	0.71	3.26	.	0.23	0.74	.	3.9	4.6	.	1	1	41
1	54	99	91.3	.	.	24	62.5	55.7	.	.	16.4	14.5	.	.	9.2	16.9	15.6	.	.	1	1	0	.	.	0	0	0	.	.	.	.	1.22	.	.	0.64	.	.	0.43	.	.	0.32	.	.	3.9	.	.	1	1	40.2857
1	69	.	101	.	105	30	.	63	.	65	17.8	17	16.2	15.6	8.5	17.7	14.9	.	17.2	1	1	1	.	0	0	0	0	.	0	.	0	1.09	.	.	0.45	.	.	0.52	.	.	0.26	.	.	4.7	.	.	1	1	39.5714
1	63	.	.	.	.	33.5	.	.	.	.	.	.	.	.	5.3	.	.	.	.	1	.	.	.	.	0	.	.	.	.	.	.	.	.	.	.	.	.	.	.	.	.	.	.	4.1	.	.	1	1	40.1429
1	71	117	100	104.5	106.3	48	75.5	53.5	58.5	53.7	18.9	16.7	17.2	16.1	8	19.5	16.4	20.2	27.1	1	1	1	1	0	0	0	0	0	1	0	0	1.5	4.57	4.69	0.71	1.16	1.32	0.57	2.97	3.07	0.48	0.95	0.66	3.3	4.8	4.9	1	1	39.4286
2	.	.	.	111.5	.	.	.	.	68	.	17.1	15.9	16.4	.	10	16.7	12.7	19.3	.	1	1	1	1	.	0	0	0	0	.	0	.	2.23	3.62	.	0.79	1.04	.	1.1	2.36	.	0.74	0.48	.	4.7	4.9	.	1	1	41.1429
2	70	93	86.5	86.7	93.7	28.5	64.5	62.5	52.3	60	17.3	16.5	15.9	15.8	8.8	21.1	19.4	25	19.9	1	1	1	0	0	0	0	0	1	0	0	0	1.69	3.25	.	1.12	0.9	.	0.51	2.04	.	0.14	0.68	.	3	4.5	.	1	1	40.7143
2	64	.	.	.	.	35.5	.	.	.	.	.	.	.	.	13.5	.	.	.	.	1	.	.	.	.	0	.	.	.	.	.	.	1.52	.	.	1.1	.	.	0.35	.	.	0.16	.	.	4.1	.	.	2	1	38.5714
2	82	.	.	.	.	47.5	.	.	.	.	.	.	.	.	12.8	.	.	.	.	1	.	.	.	.	0	.	.	.	.	.	.	1.54	.	.	0.73	.	.	0.58	.	.	0.51	.	.	6.2	.	.	1	1	39.5714
2	59.5	.	.	87.7	97.3	46	.	.	58	65	17.1	15.9	15	15.2	6.7	15.4	13.7	15	19.1	1	1	1	0	0	0	0	0	0	0	0	0	1.34	3.85	3.37	0.62	1.03	0.94	0.52	2.56	1.86	0.43	0.56	1.24	3.4	4.3	4.4	1	.	40.1429
2	60.5	99	84	87.3	87.7	24	66	59	55	57	16.7	15.9	15.7	14.5	9.9	17.1	18.5	21.9	21.8	1	1	1	1	0	0	0	0	0	0	0	0	.	3.76	3.95	.	1.45	1.77	.	1.98	1.93	.	0.72	0.55	.	4.5	4.7	1	1	41.1429
2	69	.	86.3	92.7	94.7	42	.	61	57.7	59	18.7	15.1	15.4	14.9	11.2	18.9	14.5	17.7	13.8	1	1	0	0	0	0	0	0	0	0	0	0	1.63	4.13	3.75	0.98	1.4	1.46	0.55	2.49	1.9	0.22	0.52	0.85	.	3.7	4.3	1	1	40.5714
2	60.5	.	95.3	95	89	33	.	52.3	57.7	48.3	18.2	15.2	15.5	15.5	9.7	19.1	19.7	21.2	15.5	1	1	1	0	0	0	0	0	0	0	0	0	1.95	3.43	3.94	1.55	1.58	1.8	0.29	1.63	1.97	0.25	0.47	0.38	4.8	4.9	4.8	1	1	39.8571
1	76	86	93.5	93	96	37	60	51	59	60	17	16.3	15.7	15.6	9.9	19.3	18.2	17.5	18.1	1	1	1	0	0	0	0	0	0	0	0	0	1.49	4.13	3.93	1.02	1.09	1.09	0.4	2.63	2.44	0.16	0.9	0.88	5.1	4.6	4.6	1	1	38.5714
2	53	.	.	88	.	29.5	.	.	65	.	16.4	15.6	15	.	9.7	12.3	9.7	20.1	.	1	1	1	0	.	0	0	0	0	.	0	.	1.93	2.56	.	1.41	1.17	.	0.41	1.15	.	0.24	0.53	.	6.6	4.5	.	1	0	39
2	61.5	102.5	101.5	91.7	102	24.5	67	60.5	56	57	17	14.7	14.9	15	6.4	16.7	11.3	18.5	18.1	1	1	1	0	0	0	0	0	0	0	0	0	1.81	.	3.74	0.85	.	1.01	0.7	.	2.38	0.57	.	0.76	3.9	.	5.2	1	1	41.4286
1	56	.	94	94.7	.	30	.	50	54	.	17.3	17	15.9	16.6	6.9	17.5	14.7	22.1	17.7	1	1	1	0	0	0	0	0	0	0	0	0	1.18	.	4.66	0.44	.	1.71	0.46	.	5.69	0.62	.	0.56	4.1	.	4.9	2	1	39.7143
1	59.5	114	.	.	.	39	64	.	.	.	15.5	.	.	.	11.8	18.9	.	.	.	1	1	.	.	.	0	0	.	.	.	.	.	1.1	.	.	0.49	.	.	0.48	.	.	0.29	.	.	5.4	.	.	1	1	38.2857
1	74	.	.	.	98.7	38.5	.	.	.	62	17.7	17.1	.	16.7	10.6	18.9	17.2	.	18.4	1	1	1	.	0	0	0	0	.	0	.	0	.	.	.	.	.	.	.	.	.	.	.	.	.	.	.	2	1	40.2857
1	69.5	92	96	92.7	94.3	46	61	60.5	59	57	18.9	17.4	16.8	15.5	9.9	13	15.6	18.9	18.9	1	1	1	1	0	0	0	0	0	0	0	0	.	3.54	3.44	.	1	1.17	.	2.33	2.06	.	0.45	0.46	.	4.1	4.8	1	1	40.1429
2	68	110	101	98	92	53	65	61.3	60	64	16.6	16.8	16	15.4	9.5	16.6	15.9	10.3	14.5	1	1	1	1	0	0	0	0	0	0	0	0	1.28	3.22	4.07	0.67	1.17	1.26	0.45	1.85	2.56	0.35	0.43	0.49	4.2	3.5	4.5	1	1	39.4286
2	.	100	91.7	96.7	74.7	.	.	66.3	57	47.7	18.1	16.7	15.4	15.8	11.4	18.7	19.9	22.3	19.9	1	1	1	0	0	0	0	0	0	0	0	0	.	5.73	4.52	.	1.58	1.84	.	3.9	2.14	.	0.54	1.17	.	4	4.4	2	1	41.2857
2	56.5	.	106	.	93.7	43	.	66.7	.	69.3	15.6	14.2	.	14.1	10.7	18.1	12.6	.	21.2	1	1	0	.	0	0	0	0	.	0	.	0	1.53	.	.	0.57	.	.	0.61	.	.	0.76	.	.	4.6	.	.	1	1	38
1	77.6667	.	124.5	.	.	42.6667	.	65	.	.	21.3	19.5	.	.	10.8	21.9	18.4	.	.	1	1	1	.	.	0	0	0	.	.	.	.	1.77	.	.	1.19	.	.	0.4	.	.	0.39	.	.	5.4	.	.	1	1	37.1429
2	65	113	102.3	96	106.7	32.5	68	60	60.7	59.3	16.5	16.8	16	16.1	10.2	14.7	15.9	12.4	22.7	1	1	1	1	0	0	0	0	0	0	0	0	1.39	4.28	4	0.67	1.47	1.32	0.58	2.55	2.38	0.3	0.57	0.65	4.8	3.9	5	1	1	38.2857
2	62	.	125	112.7	117	26	.	84.5	61.3	73	18.7	18.3	16.6	18.7	5.8	.	18.7	16.2	25.1	1	1	1	1	1	0	.	0	0	1	0	1	1.6	.	6.12	0.71	.	1.41	0.72	.	4.44	0.38	.	0.58	4.5	.	4.7	2	0	40.7143
2	.	108.5	104	96.7	96.3	.	64.5	61.5	62.7	55.3	17.2	15.4	15.9	15.2	.	14.5	10.6	16.8	12.3	.	1	1	1	0	.	0	0	0	0	0	0	.	4.08	4.59	.	1.22	1.44	.	2.7	2.97	.	0.35	0.4	.	4.6	4.6	1	1	41
2	54.5	.	.	.	.	34	.	.	.	.	18.2	18.4	.	.	7.3	14.8	18.7	.	.	1	1	1	.	.	0	0	0	.	.	.	.	2.07	.	.	1.01	.	.	0.96	.	.	0.21	.	.	5.8	.	.	2	0	37
2	55.5	.	126	114.7	102	36.5	.	63	65.7	63.3	14.7	14.1	13.6	13.9	5	10	9.5	12.7	12.6	1	1	1	0	0	0	0	0	0	0	0	0	1.92	.	.	0.86	.	.	0.93	.	.	0.29	.	.	3.4	.	.	1	1	37.4286
1	.	110	.	.	93	.	.	.	.	58.7	19.2	16.3	.	15.6	.	18.7	12.7	.	16.8	1	1	1	.	0	.	0	0	.	0	.	0	.	3.9	4.12	.	0.98	1.24	.	2.63	2.56	.	0.63	0.7	.	5.4	4.3	2	0	39.8571
2	91	96	100.5	88.3	.	61	57	66	60	.	18.5	16.4	16.3	.	9.5	16.1	18.1	18.9	.	1	1	1	1	.	0	0	0	0	.	0	.	1.51	4.67	.	0.92	1.59	.	0.48	2.78	.	0.23	0.66	.	4.4	4.7	.	1	0	40.4286
1	.	87.5	.	100	118.3	.	60.5	.	67.7	69.7	16.5	15.3	14.4	14.7	9.4	14.9	13.4	10.8	18.7	1	1	1	0	0	0	0	0	0	0	0	0	1.39	4.13	5.38	0.7	0.87	1.42	0.52	2.76	3.56	0.38	1.09	0.88	5.4	4.4	4.5	1	0	40.8571
1	73	.	.	.	.	50.5	.	.	.	.	.	.	.	.	11	.	.	.	.	1	.	.	.	.	0	.	.	.	.	.	.	1.75	.	.	1.31	.	.	0.38	.	.	0.13	.	.	4.2	.	.	1	1	38.4286
1	66	97.5	102	95	97.3	38	62.5	68	63.3	57.3	18.2	16	17.1	16.6	10.4	18.1	15.5	15.6	19.8	1	1	1	1	0	0	0	0	0	0	0	0	3.11	5.55	4.78	1.81	1.38	1.42	1.05	3.93	3.09	0.55	0.53	0.58	4.9	4.2	5	1	0	41.1429
1	86	90	97.5	92	95.3	54	68	63.5	62.3	63.3	17.4	16.6	15.4	16.5	6.4	16.6	15	15.4	17.3	0	1	1	0	0	0	0	0	0	0	0	0	1.2	.	2.92	0.71	.	1.6	0.34	.	1.1	0.33	.	0.48	3.9	4.4	5	1	1	38.5714
2	83.5	.	113.3	104.7	95.3	29.5	.	66.3	65.7	55	17.9	16.6	16.4	16.1	11.8	18.7	13.6	.	19.7	1	1	1	1	0	0	0	0	.	0	0	0	1.37	3.28	3.67	0.76	0.84	1.21	0.47	2.14	2.22	0.3	0.66	0.52	5.9	4.3	4.2	1	1	40.2857
2	56	104	101	108	91.7	33.5	52	61	63.5	50.7	18.5	16.2	15.9	15.3	10	16.8	12.3	17.1	19.2	1	1	1	0	0	0	0	0	0	0	0	0	2.05	4.56	4.15	0.96	1.72	1.45	0.76	2.58	2.38	0.73	0.57	0.69	3.7	5.2	4.5	1	1	40.1429
2	70.5	.	.	.	.	39.5	.	.	.	.	18.8	.	.	.	13.1	19.3	.	.	.	1	1	.	.	.	0	0	.	.	.	.	.	1.59	.	.	0.86	.	.	0.61	.	.	0.27	.	.	4.7	.	.	1	1	39.8571
1	.	.	87	92.7	88.7	.	.	62	51.3	48	15.7	14.6	15	14.4	8.4	11.1	11.7	20.2	14.4	1	1	1	0	0	0	0	0	0	0	0	0	.	4.39	3.78	.	1.45	1.23	.	2.67	2.13	.	0.58	0.92	.	3.5	4.6	1	1	41.2857
2	81	.	.	.	.	49.5	.	.	.	.	.	.	.	.	11.1	.	.	.	.	1	.	.	.	.	0	.	.	.	.	.	.	1.25	.	.	0.65	.	.	0.28	.	.	0.7	.	.	4.2	.	.	1	1	41.1429
1	66.5	.	.	109	.	44	.	.	68	.	17	17.8	16.5	.	8.5	16.8	22.7	22.1	.	1	1	1	0	.	0	0	1	0	.	0	.	2.04	3.32	.	0.73	0.75	.	0.98	2.3	.	0.72	0.59	.	3.7	4.1	.	1	1	40.2857
1	65	.	95	96.3	85.7	42	.	65.5	62.7	54.3	16.9	16.2	13.3	14.2	6	.	12.7	19.3	18.9	1	1	1	0	0	0	.	0	0	0	0	0	1.15	4.35	4.06	0.63	1.8	1.74	0.44	2.34	1.99	0.18	0.46	0.71	4.9	5.2	5.5	2	0	37.7143
2	87	116	113.5	109.7	113.7	51.5	60.5	64	70.3	66.3	18	17.2	16.6	20.2	12.8	14.5	14.5	15.9	29.9	1	1	1	0	1	0	0	0	0	1	0	1	1.05	3.3	3.75	0.63	1.04	1.59	0.32	1.88	1.91	0.21	0.83	0.54	4.5	4.5	4.4	1	0	38.1429
1	60	.	110.3	.	.	39.5	.	65.3	.	.	18.4	16.5	.	.	5.1	21.7	17	.	.	1	1	1	.	.	0	0	0	.	.	.	.	1.18	.	.	0.5	.	.	0.46	.	.	0.47	.	.	3.6	.	.	1	1	39.8571
1	.	88.5	109	101	96	.	58.5	68	59.3	56.3	18.3	16.8	17.1	17.4	7.5	16.6	.	21.3	20.2	1	1	1	1	0	0	0	.	0	0	0	1	1.67	2.96	3.61	0.49	0.9	1.51	0.84	1.59	1.89	0.75	1.02	0.46	4.6	4.3	4.2	2	0	39
2	.	97.5	100	95.7	106	.	60	63.3	60	66.7	18.4	16.5	17.3	16.9	9	18.1	15.5	20.6	19.7	1	1	1	1	0	0	0	0	0	0	0	0	2.28	4.34	3.62	1.65	1.38	1.52	0.5	2.46	1.82	0.29	1.09	0.62	4.9	4.9	5.1	1	1	40.2857
2	66.5	.	.	.	.	45	.	.	.	.	.	.	.	.	11.6	.	.	.	.	1	.	.	.	.	0	.	.	.	.	.	.	1.86	.	.	0.82	.	.	0.87	.	.	0.38	.	.	4.4	.	.	1	0	41
2	80.5	.	105	100.5	87	46	.	64	67	54	18.9	17	15.9	15.9	13.1	20.6	17.2	17	22.6	1	1	1	0	0	0	0	0	0	0	0	0	1.63	6.56	6.01	1.01	1.3	1.43	0.5	4.76	4.03	0.27	1.1	1.19	3.9	4.5	4.9	1	1	39.7143
2	65.5	.	98.5	106.7	88	28	.	62	64.3	60.3	15.9	15.9	15.4	14.7	9.5	12.6	14.8	21.4	21.1	1	1	1	0	0	0	0	0	0	0	0	0	2.38	3.55	3.58	1.61	1.32	1.43	0.65	2.02	1.99	0.27	0.45	0.36	4	5.1	5	2	1	39.7143
1	65	.	98.7	94.3	95.7	35	.	52.3	60.3	58.3	18.2	15.6	16.1	14.8	11.9	15.4	10.6	20.6	14.2	1	1	1	0	0	0	0	0	0	0	0	0	1.71	3.24	2.88	0.87	1.14	0.96	0.7	1.9	1.56	0.31	0.43	0.79	4.5	4.5	4.3	1	1	41
2	69	.	.	.	.	40	.	.	.	.	.	.	.	.	5	.	.	.	.	0	.	.	.	.	0	.	.	.	.	.	.	1.69	.	.	0.63	.	.	0.79	.	.	0.59	.	.	.	.	.	1	1	39.5714
1	54.5	112.5	92.7	.	.	38.5	59	62	.	.	21.1	15.7	16.9	.	9.9	12.7	16.4	.	.	1	1	1	0	.	0	0	0	.	.	0	.	0.8	4.28	.	0.34	1.65	.	0.35	2.44	.	0.23	0.41	.	3.8	4.9	.	1	0	39
2	56	118	106	95	94.3	25.5	61	65.7	49.3	54.3	15.2	.	14	13.1	5.4	14.5	14.5	17.7	11.9	1	1	0	0	0	0	0	0	0	0	0	0	1.85	4.91	.	0.89	1.49	.	0.75	3.18	.	0.45	0.52	.	4.1	3.1	.	1	1	41.2857
2	53	.	.	.	.	40	.	.	.	.	.	.	.	.	8.1	.	.	.	.	1	.	.	.	.	0	.	.	.	.	.	.	1.48	.	.	1.1	.	.	0.36	.	.	0.4	.	.	4.3	.	.	1	1	37.5714
1	71.5	.	95.3	82	93.7	36	.	73	60.3	63.3	18.5	16	15.6	14.2	10.3	21.6	19.3	20.4	17.2	1	1	0	0	0	0	0	0	0	0	0	0	2.58	2.86	4.66	1.46	1.09	1.62	0.85	1.4	2.67	0.59	0.81	0.8	4.8	.	4.2	1	1	41.1429
1	78	.	.	.	.	43	.	.	.	.	.	.	.	.	12.2	.	.	.	.	1	.	.	.	.	0	.	.	.	.	.	.	1.69	.	.	0.71	.	.	0.88	.	.	0.21	.	.	5.1	.	.	2	.	38.8571
2	84	.	.	.	.	36	.	.	.	.	.	.	.	.	10.6	.	.	.	.	1	.	.	.	.	0	.	.	.	.	.	.	1.68	.	.	0.71	.	.	0.83	.	.	0.3	.	.	3.5	.	.	1	0	39.5714
1	63	.	106.3	100.3	.	35	.	69.7	63.7	.	19.9	16.1	17.7	.	7.6	24.7	15.6	.	.	1	1	1	1	.	0	1	0	.	.	0	.	1.34	.	.	0.61	.	.	0.62	.	.	0.38	.	.	2.8	.	.	2	0	38.2857
2	.	98.5	96	88.7	91.3	.	67	63	58.3	62.3	16.9	14.6	15.2	13.9	10	17	18.2	20.1	15.7	1	1	0	0	0	0	0	0	0	0	0	0	2.04	4.01	4.42	1.31	1.17	1.56	0.62	2.52	2.45	0.25	0.69	0.9	3.7	4.3	4.7	1	1	38.7143
2	69.5	.	115.3	.	94	35.5	.	63.7	.	59.7	18.5	16.5	16	17.1	10.4	15.3	16.8	15.7	21.6	1	1	1	1	1	0	0	0	0	0	0	0	1.35	.	3.79	0.99	.	1.92	0.25	.	1.64	0.25	.	0.51	6	.	4.6	1	1	38.8571
2	78	.	96	.	.	51.5	.	59	.	.	20.4	17.6	18.2	.	11.9	.	22.6	23	.	1	1	1	1	.	0	.	1	1	.	0	.	1.35	.	.	0.67	.	.	0.39	.	.	0.63	.	.	4.3	.	.	2	1	41.1429
2	56.5	87	95.5	97.7	101.3	38	64	59.5	61	65.7	16.4	15.6	16.6	16.3	8.4	13.3	13.1	21.2	17.2	1	1	1	0	0	0	0	0	0	0	0	0	1.51	4.92	4.65	0.88	1.56	1.51	0.55	3.1	2.69	0.18	0.57	0.99	3.1	4.6	4.6	2	0	38
2	70	.	.	.	.	39	.	.	.	.	.	.	.	.	9.7	.	.	.	.	1	.	.	.	.	0	.	.	.	.	.	.	1.49	.	.	1.02	.	.	0.41	.	.	0.14	.	.	2.7	.	.	2	1	39
1	45.5	82.5	92.3	95.7	95	25.5	48	58.3	58.3	62	16.2	15.5	14.7	15.1	8.9	10.2	13	13.7	14.7	1	1	1	0	0	0	0	0	0	0	0	0	1.49	4.12	3.93	0.77	1.32	1.26	0.56	2.46	2.35	0.34	0.75	0.7	3.8	3.4	4.4	1	1	40.7143
1	68	110	102	98.5	105.7	30.5	69	49	58	62	16.7	14.5	16	15.8	11.2	12.5	13.4	15.6	16.7	1	1	1	1	0	0	0	0	0	0	0	0	1.52	4.84	4.52	0.65	1.18	0.99	0.72	3.42	3.22	0.33	0.52	0.68	3.9	4.6	4.6	1	1	41.1429
1	65	97	92.3	102.3	107	44	65	62.7	63.7	67.3	19.8	17.8	17.6	17	7.6	19.5	17.3	22.1	18.4	1	1	1	0	0	0	0	0	0	0	0	0	1.31	2.63	3.44	0.79	0.64	1.32	0.39	1.65	1.72	0.28	0.74	0.88	4.3	4.7	4.9	1	1	38.8571
2	64.5	95	85	100.3	107.7	31	64	54.7	58.7	65.3	16.4	15	16.5	16.2	10.9	15.3	16.6	22.8	25.1	1	1	1	1	0	0	0	0	1	1	0	0	1.54	3.69	3.49	0.99	1.38	1.35	0.46	2.03	1.82	0.25	0.62	0.69	7.4	5	4.9	1	1	41.1429
1	74.5	.	.	96.7	96	39	.	.	56	54.7	18	16.5	16.5	15.5	10.3	13.7	16.6	17.9	16.3	1	1	1	1	0	0	0	0	0	0	0	0	1.44	4.04	4.51	0.86	1.86	2.05	0.47	1.98	2.31	0.24	0.43	0.32	5.2	3.7	4.1	2	1	38.4286
2	.	95	94.3	94	102	.	62	54	59	59.3	16.1	15.7	15.3	15.4	8.4	13.4	16.8	17.7	21.1	1	1	1	0	0	0	0	0	0	0	0	0	.	4.29	4.3	.	1.31	1.25	.	2.57	2.5	.	0.89	1.2	.	4.5	5.5	1	.	39.8571
1	60.5	.	102.3	104	.	34	.	64	62	.	17.6	16.7	16.4	.	9.6	12	12.9	17.5	.	1	1	1	1	.	0	0	0	0	.	0	.	1.79	3.11	.	0.83	0.92	.	0.78	1.91	.	0.4	0.61	.	5.2	4.1	.	2	1	39.4286
2	72	.	.	.	.	50	.	.	.	.	.	.	.	.	13.9	.	.	.	.	1	.	.	.	.	1	.	.	.	.	.	.	1.59	.	.	0.67	.	.	0.73	.	.	0.41	.	.	4.1	.	.	1	0	41.2857
1	55.5	.	.	.	.	40.5	.	.	.	.	.	.	.	.	5.8	.	.	.	.	1	.	.	.	.	0	.	.	.	.	.	.	1.33	.	.	0.53	.	.	0.44	.	.	0.78	.	.	5.3	.	.	1	0	40.5714
2	59	.	98	94	85	31	.	61	56	63	18.1	16.5	16.7	17.4	8.4	17.2	16.4	19.7	18.1	1	1	1	1	1	0	0	0	0	0	0	1	1	4.03	.	0.64	1.39	.	0.28	2.4	.	0.17	0.52	.	3.2	4.1	.	2	1	38.7143
2	58.5	.	.	.	.	27	.	.	.	.	.	.	.	.	9.5	.	.	.	.	1	.	.	.	.	0	.	.	.	.	.	.	1.29	.	.	0.62	.	.	0.54	.	.	0.28	.	.	5.5	.	.	1	1	41
2	63	.	96.3	106.7	123.3	38.5	.	64.3	65.3	75.3	19.8	17.5	16.9	16.5	10.6	22.3	18.2	23.4	21.7	1	1	1	0	0	0	0	0	1	0	0	0	.	5.68	4.94	.	1.33	1.24	.	3.95	3.37	.	0.87	0.73	.	4.3	4.2	1	1	39.7143
1	75	96.5	90.7	102	98	38	71	60.7	64.5	58.7	19.2	17.4	18.6	18.8	11.7	16.3	17.5	20.4	25.2	1	1	0	1	1	0	0	0	0	1	1	1	1.16	4.98	5.33	0.54	1.24	1.49	0.42	3.4	3.41	0.43	0.74	0.94	7.1	5	5.2	1	0	41.2857
2	.	77	105.3	96.5	110.7	.	47	62	60	68	18.1	17.8	16.7	17.5	9.3	13.8	15.6	17.7	21.9	1	1	1	0	1	0	0	0	0	0	0	1	.	3.66	3.55	.	0.96	1.03	.	2.41	2.2	.	0.64	0.69	.	4.8	4.5	2	1	40.2857
2	60	.	95	91.5	84	36	.	64.5	53.5	54.3	16.3	14.8	15.2	15.2	10.4	10.6	12.6	.	16.4	1	.	0	.	0	0	0	0	.	0	.	0	.	3.69	3.78	.	1.33	1.34	.	2.18	2.22	.	0.4	0.49	.	4	4.6	1	1	41
1	54	.	.	.	.	32	.	.	.	.	.	.	.	.	6	.	.	.	.	1	.	.	.	.	0	.	.	.	.	.	.	1.26	.	.	0.61	.	.	0.42	.	.	0.5	.	.	3.7	.	.	2	0	39.7143
1	.	.	102.7	97	89.7	.	.	62.7	55	56	19	17	16.7	16.2	6.8	13.4	14.7	21.2	16.6	1	1	1	0	0	0	0	0	0	0	0	0	1.67	3.8	4.23	1.22	1.17	1.94	0.4	2.44	2.18	0.11	0.41	0.23	3.4	4.9	4.7	1	1	38.8571
1	61	.	.	.	107.7	34	.	.	.	61.7	17	16.5	17.1	16.9	9.1	19.3	15.4	.	19	1	1	1	.	0	0	0	0	.	0	.	0	1.55	3.91	.	0.9	1.73	.	0.42	1.92	.	0.5	0.56	.	5	5.1	.	1	1	39.5714
2	75	.	114	96	107.5	55	.	60	64	66	17.1	15.3	15.7	15.8	.	16.6	17	21.7	19.9	1	1	1	0	0	.	0	0	0	0	0	0	.	3.53	3.83	.	0.78	1	.	2.37	2.49	.	0.82	0.74	.	4.6	4.6	1	1	38.5714
1	70	89.5	94	79.3	100.3	43	55.5	56.3	50.3	56.7	16.5	16.4	14.9	14.1	6.9	9.1	11.3	10.6	14	1	1	1	0	0	0	0	0	0	0	0	0	1.37	5.46	4.94	0.48	1.11	1.19	0.7	4.05	3.51	0.41	0.65	0.52	3.6	4.3	4.2	1	1	39.4286
1	68	109	103.5	99	111	28	66	64	59	62.7	21.1	18.2	18.1	16.9	11	24.9	24.9	24.7	24.1	1	1	1	1	1	0	1	1	1	1	0	0	1.33	3.54	.	0.66	1.23	.	0.41	2.02	.	0.57	0.64	.	3.5	5.3	.	1	1	38.2857
2	62	114	.	.	.	40	67.3	.	.	.	18.1	.	.	.	14.5	12.3	.	.	.	1	1	.	.	.	1	0	.	.	.	.	.	1.83	.	.	0.76	.	.	0.96	.	.	0.24	.	.	5.3	.	.	2	0	37.7143
1	68.5	97	103	98.7	108.7	31.5	62	62	68.3	56	16.6	15.3	16	14.9	9.2	10.6	12.1	16.1	12.4	1	1	1	0	0	0	0	0	0	0	0	0	2.11	3.82	3.82	1.2	1.23	1.26	0.81	2.26	2.35	0.22	0.72	0.46	4.4	4.9	4.4	1	1	39.7143
2	73.5	100	95.3	88	93.7	44	57.7	57.7	60	52.7	15.8	15.2	14.9	14.3	8.1	14.8	15.5	13.6	15.2	1	1	0	0	0	0	0	0	0	0	0	0	1.68	3.43	3.74	1.22	1.25	1.59	0.31	1.68	1.67	0.32	1.09	1.05	6.4	4.2	4.9	1	1	40.5714
1	72	.	.	.	.	42	.	.	.	.	18.1	16	.	.	7.1	17.5	13.2	.	.	1	.	1	.	.	0	0	0	.	.	.	.	1.18	.	.	0.66	.	.	0.31	.	.	0.46	.	.	6.4	.	.	1	1	42.1429
2	91	101.5	.	.	112	47	61.5	.	.	56.7	16.6	15.9	17	16	7.9	18.3	25.7	23.9	24.1	1	1	1	1	0	0	0	1	1	0	0	0	1.47	4.43	4.09	0.82	1.38	1.48	0.49	2.66	2.27	0.35	0.85	0.75	3.3	.	4.3	1	1	38.4286
1	57	99	.	89.3	94.7	32	68	.	56.7	57.3	19.1	17.8	16.8	15.9	12.3	22.7	22.1	23.6	18.8	1	1	1	1	0	0	0	0	1	0	0	0	1.91	3.83	3.32	1.12	1.3	1.33	0.72	2.22	1.71	0.16	0.68	0.61	4.5	4.5	4.5	1	1	38.7143
2	68	.	115	89.3	94	42	.	72.3	54.7	57	15.8	14.7	15.3	15.6	8.1	18.1	15	20.1	20.1	1	1	0	1	0	0	0	0	0	0	0	0	1.73	3.25	3.44	0.94	1	1.07	0.69	1.82	2.03	0.21	0.93	0.75	3.1	4.9	4.7	1	1	37.7143
1	81	.	.	.	.	42	.	.	.	.	.	.	.	.	6.4	.	.	.	.	1	.	.	.	.	0	.	.	.	.	.	.	.	.	.	.	.	.	.	.	.	.	.	.	.	.	.	1	1	37
1	76	94.3	98.5	.	.	44	62	56.5	.	.	16.8	16.7	.	.	9.2	21.9	21.3	.	.	1	1	1	.	.	0	0	0	.	.	.	.	1.02	.	.	0.49	.	.	0.38	.	.	0.32	.	.	4.8	.	.	2	1	39
1	76	96	98.3	96	109	30.5	66.5	48.3	58.7	61.3	.	16.9	16.8	15.9	9.2	19	17.3	23.6	26.1	1	.	1	1	0	0	0	0	1	1	0	0	1.41	4.58	4.62	0.36	1.59	1.45	0.49	2.7	2.65	1.22	0.63	1.13	5.6	4.7	4.9	1	1	38.4286
2	62.5	102.7	.	.	111	28	66.7	.	.	73	16.1	15.2	.	16.3	9.5	11.6	10.2	20.8	14.2	1	1	1	.	0	0	0	0	0	0	.	0	.	3.02	3	.	1.31	1.38	.	1.32	1.37	.	0.86	0.54	.	4.5	4.7	1	1	38.5714
2	55	.	.	.	.	35	.	.	.	.	.	.	.	.	7.7	.	.	.	.	1	.	.	.	.	0	.	.	.	.	.	.	1.09	.	.	0.4	.	.	0.31	.	.	0.82	.	.	3.2	.	.	1	1	41.2857
1	53.5	.	101	122.7	116	48.5	.	64	70	68.3	17	16.7	16.7	17.5	9.1	21.6	20.4	25	25.8	1	1	1	0	0	0	0	0	1	1	0	0	1.79	5.44	4.79	0.82	1.75	1.69	0.77	3.44	2.83	0.43	0.55	0.6	4.4	4.5	4.9	1	.	39.4286
1	.	96.3	107	111	78.7	.	64	65	82	59.3	15	15	15.1	14.9	8	11.7	12.9	14.2	15.8	1	1	0	1	0	0	0	0	0	0	0	0	1.16	4.6	4.22	0.58	1.01	1.26	0.48	2.71	2.25	0.21	1.93	1.56	5.8	4.9	5	1	1	39.2857
2	73.5	.	91.7	.	92	44.5	.	64	.	49	17	16.3	15.4	16.2	12.3	12.6	18.9	18.3	23.4	1	1	1	0	0	0	0	0	0	0	0	0	1.73	4.68	5.02	0.88	1.63	1.82	0.73	2.77	2.87	0.14	0.61	0.72	2.6	4.6	4.3	1	1	38
1	69	112.7	.	.	.	44	70.7	.	.	.	16.9	17.6	.	.	10.1	12.7	18.4	.	.	1	1	1	.	.	0	0	0	.	.	.	.	.	.	.	.	.	.	.	.	.	.	.	.	.	.	.	1	1	39.7143
1	70	.	82.3	91.3	91.7	32.5	.	54.3	62	58.7	16.4	16.5	16.1	16.9	9.6	13.5	16.8	20.4	21	1	1	1	1	1	0	0	0	0	0	0	0	1.53	3.78	4.36	0.64	0.92	1.34	0.59	2.42	2.79	0.65	0.96	0.5	5.2	4.5	3.4	1	1	38.4286
1	64	109	88	.	108	32.5	68	60	.	72.5	16.9	16.7	16.1	15.3	5.8	14.8	19.3	16.1	15.6	1	1	1	0	0	0	0	0	0	0	0	0	1.46	3.53	3.33	0.66	1.37	1.49	0.54	1.72	1.13	0.57	0.97	1.55	3.6	4.6	5	1	1	40.4286
1	66.5	.	.	.	.	29.5	.	.	.	.	.	.	.	.	9.6	.	.	.	.	1	.	.	.	.	0	.	.	.	.	.	.	.	.	.	.	.	.	.	.	.	.	.	.	.	.	.	2	1	41
2	70	.	84	94.3	91.3	32.5	.	60.3	61.3	63	15.5	15.2	14.6	14.8	7.7	17.2	22.6	16.8	20.6	1	1	1	0	0	0	0	1	0	0	0	0	1.25	3.67	3.83	0.81	1.87	1.94	0.19	1.6	1.42	0.54	0.43	1.02	5	4.4	4.8	1	0	38.5714
1	55	.	91.7	85	95.5	31	.	56	57.5	59	.	14.6	13.4	13.4	7.5	.	20.9	12.7	15.3	1	.	1	0	0	0	.	0	0	0	0	0	.	4.5	4.65	.	1.22	1.69	.	2.89	2.77	.	0.85	0.42	.	4.3	3.7	2	.	38
1	74.5	121	86.7	99.3	86.7	41.5	74	54	59	60	16.9	16.9	17.2	15.9	10.8	13.9	25.9	20.6	16.1	1	1	1	1	0	0	0	1	0	0	0	0	1.53	4.94	4.87	0.83	1.31	1.64	0.58	3.26	2.94	0.27	0.8	0.64	3.8	4.3	4.5	1	1	38.2857
1	66	.	.	.	.	37	.	.	.	.	19.1	.	.	.	10.5	19.3	.	.	.	1	1	.	.	.	0	0	.	.	.	.	.	1.32	.	.	0.64	.	.	0.56	.	.	0.26	.	.	4.1	.	.	1	1	38.1429
1	79	107.5	99.7	86.7	96.7	47	58	59.7	59.3	57	16.9	16.2	15.4	14.6	10.1	19.3	16.4	17.2	17.5	1	1	1	0	0	0	0	0	0	0	0	0	1.83	4.11	4.49	0.88	1.32	1.43	0.68	2.52	2.77	0.58	0.59	0.63	6.3	4.6	4.4	1	1	40.1429
2	75	83	.	.	.	45.5	56.3	.	.	.	17.9	.	.	.	11.9	18.1	.	.	.	1	1	.	.	.	0	0	.	.	.	.	.	1.72	.	.	0.74	.	.	0.53	.	.	0.98	.	.	.	.	.	1	1	41.1429
2	63.5	.	86	86.7	81.7	28.5	.	49	53	45.3	20.9	16.7	17.2	16.7	9.5	21	22.1	19.7	19.7	1	1	1	1	1	0	0	0	0	0	0	0	1.41	4.35	3.84	0.71	0.99	0.92	0.61	3.03	2.64	0.19	0.72	0.61	3.5	4.5	4.9	1	1	37.8571
2	85.5	118.3	111.5	92.7	98.7	53.5	70.7	56	61	57	16.8	16.3	16.3	16.5	7	13.6	17	18.5	18.1	1	1	1	0	0	0	0	0	0	0	0	0	1.1	4.05	3.8	0.47	1.06	1.49	0.45	2.52	2.08	0.39	1.03	0.5	3.1	4.3	5	2	1	41
1	.	.	100.3	.	.	.	.	60.7	.	.	16	14.5	.	.	8.7	12.7	11.7	.	.	1	1	1	.	.	0	0	0	.	.	.	.	2.86	.	.	1.8	.	.	0.91	.	.	0.32	.	.	4.3	.	.	1	0	40.7143
2	78.5	.	.	.	.	41.5	.	.	.	.	.	.	.	.	5.8	.	.	.	.	1	.	.	.	.	0	.	.	.	.	.	.	1.98	.	.	0.77	.	.	0.99	.	.	0.47	.	.	.	.	.	2	0	38.8571
1	61	.	90	93.7	.	22.5	.	60.5	62.3	.	19.6	18	17.7	.	15	.	17.3	22.1	.	1	1	1	1	.	1	.	0	0	.	0	.	1.86	.	.	0.98	.	.	0.79	.	.	0.2	.	.	3.4	.	.	1	1	38.2857
1	63.5	.	100.5	89	105.7	29	.	66.5	48.7	65	16.3	15.6	15.3	15	8.7	14.7	.	19.7	18	1	1	1	0	0	0	0	.	0	0	0	0	1.75	3.96	3.35	1.07	1.26	1.37	0.55	2.48	1.8	0.29	0.47	0.4	4.1	4.7	4.1	1	1	39.7143
1	.	.	92	111	100.3	.	.	63.3	59	62	19.2	17.4	18.8	19	9.2	19.7	18.6	19.3	23.1	1	1	1	1	1	0	0	0	0	1	0	1	.	.	4.42	.	.	1.53	.	.	2.29	.	.	1.32	.	.	4.8	1	1	40.2857
2	.	.	.	.	.	.	.	.	.	.	.	.	.	.	.	.	.	.	.	1	.	.	.	.	.	.	.	.	.	.	.	1.7	.	.	0.94	.	.	0.65	.	.	0.23	.	.	4.3	.	.	1	0	38.8571
2	56.5	.	89.3	98	94.3	37.5	.	59.7	58.7	57	15.9	15.2	15.6	15.2	9.1	13.1	14.1	15.6	17.7	1	1	1	0	0	0	0	0	0	0	0	0	1.58	4.95	3.49	0.75	1.01	1.14	0.72	3.57	2.07	0.24	0.8	0.61	3.8	4.5	4.5	2	1	38.1429
2	.	.	97.3	88.7	104.7	.	.	54.3	57.3	65.3	15.2	15.1	13.8	16.5	5.6	17	22.4	13.6	21.8	1	1	1	0	1	0	0	1	0	0	0	0	1.14	4.42	5.73	0.68	1.09	1.51	0.25	3.03	3.98	0.46	0.65	0.53	4.2	.	5	1	1	39.1429
1	.	.	.	.	.	.	.	.	.	.	.	.	.	.	.	.	.	.	.	.	.	.	.	.	.	.	.	.	.	.	.	.	.	.	.	.	.	.	.	.	.	.	.	.	.	.	1	1	40.8571
1	63	.	106	90.7	88.7	32	.	66.7	60	63	16.3	15.6	16.3	14.5	8.5	17.5	14.7	16.4	21.3	1	0	1	0	0	0	0	0	0	1	0	0	2.92	4.9	4.07	1.88	0.94	1.08	0.89	3.43	2.51	0.32	1.15	1.04	4.9	4.3	4.4	1	1	40
1	63	112	97.7	94.3	99.7	41.5	96	62	62.7	66.3	15.2	15.7	15.1	14.8	9.6	14.4	12.7	15.1	10.4	1	0	1	0	0	0	0	0	0	0	0	0	2.07	3.77	3.97	1.09	1.35	1.45	0.9	2.21	2.3	0.18	0.46	0.49	2.8	4.4	5	1	1	40.7143
2	62.5	.	100.3	92.5	.	31.5	.	61.7	53.5	.	16.4	15.2	14.9	.	10.9	16.4	16.8	12.6	.	1	1	1	0	.	0	0	0	0	.	0	.	2.1	4.47	.	0.72	1.17	.	1.06	2.92	.	0.69	0.84	.	.	4.2	.	1	0	40.8571
2	64	.	103.7	100.3	86.7	42	.	58	56.3	54.3	.	14.6	14.5	14.9	6.2	.	11.6	17.1	17.5	1	.	0	0	0	0	.	0	0	0	0	0	1.2	4.14	3.6	0.63	1.43	1.59	0.35	2.44	1.84	0.48	0.6	0.38	4.5	4.8	4.9	1	0	41.4286
2	95	.	93	101.3	96	51	.	54	63.7	60	17.2	15.9	16.1	16.1	24.5	15.5	13.4	18.9	14.2	1	1	1	1	0	1	0	0	0	0	0	0	2.04	4.22	3.6	1.04	1.84	1.8	0.87	2.11	1.63	0.28	0.6	0.37	3	3.5	4.7	1	1	38.5714
2	79	109.5	.	.	.	39	79	.	.	.	17.9	16.8	.	.	9.5	18.9	13.6	.	.	1	1	1	.	.	0	0	0	.	.	.	.	1.24	.	.	0.5	.	.	0.53	.	.	0.46	.	.	.	.	.	1	1	41.1429
1	71	97	.	.	.	29	58	.	.	.	17.3	.	.	.	8.5	16.1	17.5	.	.	1	1	.	.	.	0	0	0	.	.	.	.	1.73	.	.	0.96	.	.	0.61	.	.	0.36	.	.	4	.	.	1	0	38.2857
1	64.5	103	89.7	86.5	88.7	36	65	57	61.5	54.3	15.9	16.3	15.1	15.1	11.7	12.2	19.9	13.7	14.9	1	1	1	0	0	0	0	0	0	0	0	0	.	3.53	5.01	.	1.09	1.87	.	2.04	2.81	.	0.87	0.72	.	4.6	4.5	1	1	39.8571
2	.	.	.	87.7	92.3	.	.	.	56.3	49.7	.	16.1	17	15.5	.	.	17.1	18.7	15.7	.	.	1	1	0	.	.	0	0	0	0	0	1.83	2.97	3.64	0.9	1.06	0.4	0.66	1.72	1.55	0.59	0.41	1.91	4	4.5	4.4	1	1	40.2857
1	75	.	92.3	87	92.3	40.5	.	60.3	54.5	62.7	18.2	16.9	16.5	16	6.9	21	18.9	17.5	20.2	1	1	1	1	1	0	0	0	0	0	0	0	1.84	4.01	3.69	1.07	1.01	1.24	0.44	2.36	2.08	0.71	1.39	0.8	7	5.2	5.1	1	1	41.4286
1	69.5	95.7	98.5	97.3	100	35	56.3	62	53.3	59.3	19.9	19.1	18.6	16.6	9.1	24.6	20.4	20.9	13.9	1	1	1	1	0	0	1	0	0	0	0	0	.	5.19	5.16	.	1.75	1.68	.	3.16	3.21	.	0.61	0.6	.	4.4	4	1	1	38
1	56.5	.	.	.	.	34.5	.	.	.	.	.	.	.	.	7.5	.	.	.	.	1	.	.	.	.	0	.	.	.	.	.	.	1.43	.	.	0.59	.	.	0.65	.	.	0.42	.	.	2.5	.	.	1	.	41.2857
2	41	.	.	113	94.3	17	.	.	71.3	64	16.4	16.7	16.4	15.8	7.9	21.2	.	20.1	19.9	1	1	.	0	0	0	0	.	0	0	0	0	2.54	4.23	5.03	1.82	1.6	2.28	0.67	2.42	2.51	0.12	0.46	0.53	3.5	5.1	4.8	1	1	38
2	86.5	115.3	85	100	107	60	65.7	52	70	66.3	19	17.6	18.1	19.3	9.5	17.2	21.2	23	21.7	1	1	1	1	1	0	0	0	1	0	0	1	1.59	3.14	3.1	0.58	1.01	1.19	0.82	1.78	1.38	0.41	0.76	1.16	2.7	4.6	4.7	1	0	41.5714
2	75.5	101.3	99.7	93	102.7	34.5	63.7	56	64.7	58.7	15.4	14.6	14.8	14.8	9	12.6	14.1	15.9	20.8	.	1	1	0	0	0	0	0	0	0	0	0	1.82	4.67	4.46	1.14	1.56	1.61	0.61	2.77	2.65	0.15	0.75	0.43	4.9	4.8	4.8	1	1	37.1429
1	74	95.3	101.7	96	97	51	59.7	60.7	61.5	67.3	16.9	16.5	15.7	15.3	10.1	10.6	15	11.7	14.7	1	1	1	0	0	0	0	0	0	0	0	0	1.95	4.13	3.69	1.25	1.19	1.12	0.61	2.7	2.24	0.2	0.52	0.71	4.5	5	4.9	1	0	38
1	77	.	.	86.3	96	56	.	.	52	61	16.5	15.1	15	14.3	9.6	12.7	14.5	17	13.3	1	1	1	0	0	0	0	0	0	0	0	0	1.74	2.61	3.75	0.79	1.01	1.66	0.86	1.33	1.87	0.44	0.59	0.48	4.3	3.4	4.6	1	1	39
1	73	.	100	96	94	49	.	66.7	64	59	16.6	15.8	15.7	14.5	8.7	13	18.9	18	12.7	1	1	1	0	0	0	0	0	0	0	0	0	1.58	4.56	3.08	0.82	1.32	0.99	0.6	2.89	1.67	0.36	0.77	0.91	5.2	4.6	4.7	1	.	40
2	82.3333	.	103	100	112.3	39.6667	.	60.7	63.5	65.7	19.9	21.6	18.9	23.5	12.1	19.5	20.9	20.7	31	1	1	1	1	1	0	0	0	0	1	1	1	1.24	3.56	4.23	0.62	1.02	0.98	0.49	2.02	2.58	0.29	1.14	1.46	4	4	4.5	1	1	38.1429
2	76.5	118	103.3	109.5	102	46	65.7	64.7	68	65	16	15	16.1	16.8	15	15.5	18.9	18.4	16.4	1	1	1	1	0	1	0	0	0	0	0	0	1.89	4.69	5.11	1.18	1.69	1.77	0.55	2.76	2.92	0.34	0.53	0.91	2.5	4.6	5.2	1	1	37.5714
1	61.5	.	98	98.3	115.7	35	.	59.5	66	67	16.4	17.7	17.5	15.8	10.8	16.6	21.6	20.4	14.7	1	1	1	1	0	0	0	0	0	0	0	0	1.73	4.23	4.03	1.16	0.92	1.21	0.47	2.87	2.54	0.22	0.95	0.62	.	4.8	5.2	2	1	37.5714
2	62	.	96	85	95.7	37	.	71	56	59.3	17.7	16	15.3	14.7	8.4	13.1	16.4	13.9	14.1	1	1	1	0	0	0	0	0	0	0	0	0	1.28	4.8	3.64	0.55	1.2	1.2	0.51	3.33	2.22	0.49	0.58	0.47	3.6	4.7	4.7	1	1	39.7143
1	65	104	.	.	.	38	62	.	.	.	18.3	.	.	.	8.6	21.5	.	.	.	1	1	.	.	.	0	0	.	.	.	.	.	1.82	.	.	0.85	.	.	0.76	.	.	0.46	.	.	4	.	.	1	0	40.7143
1	69	99	.	116.5	93.3	33	63	.	77	57.7	18.7	17	17.5	17.8	10.8	13.7	18.2	19.7	22.3	1	1	1	0	0	0	0	0	0	1	0	0	1.03	3.5	3.37	0.55	1.07	0.97	0.37	2.21	2.16	0.23	0.49	0.52	5.2	5	4.7	2	1	39.8571
1	55.5	97	94.3	90	101.7	34	57.3	61.7	58.7	63.7	17.7	17.7	17.6	16	9.1	18.7	23.1	17.9	18.9	1	1	1	1	0	0	0	1	0	0	0	0	1.36	4.33	3.55	0.6	0.87	1.28	0.66	3.11	2.03	0.21	0.77	0.53	4.3	4.4	4.6	1	0	39.5714
2	62	86.5	83	86	96.3	33.6667	53.5	59	52.7	62.3	15.8	16.1	15.4	15.3	5.6	16.1	18.7	22.1	20.5	0	1	1	1	1	0	0	0	0	0	0	0	1.91	4.93	4.9	0.64	1.01	1.19	0.73	3.49	3.31	1.17	0.93	0.87	4.8	4.1	4.7	1	1	38.2857
2	61	.	90	96.3	101.7	43	.	58.7	64.3	63.3	16.6	16.6	16.3	16.9	15	18.1	19.9	19.7	20.1	1	1	1	0	0	1	0	0	0	0	0	0	2.38	3.9	4.85	0.77	1.17	1.75	1.32	2.37	2.85	0.63	0.79	0.55	4.9	3.5	5	1	1	39.4286
1	.	128	104	98	104	.	67	69.7	67.5	71.7	18.9	17	16.6	17.2	15.6	21.3	21	21.5	19.3	1	1	1	1	0	1	0	0	0	0	0	0	1.42	2.4	2.96	0.75	0.95	1.56	0.5	1.21	1.16	0.37	0.53	0.53	4.9	4.4	5	1	1	40
1	.	87	.	93.3	85	.	57.7	.	63.3	50.7	14.6	15.3	14.7	14.9	.	13.7	11.7	16.1	12.9	.	1	1	0	0	.	0	0	0	0	0	0	.	5.3	4.28	.	1.17	1.2	.	3.47	2.42	.	1.44	1.45	.	4.5	5.1	1	0	38.2857
1	87.5	93.7	97.7	.	84.7	56	61	58	.	47.7	18	18	.	16.2	10.6	18.7	16.2	.	16.6	1	1	1	.	0	0	0	0	.	0	.	0	1.66	4.02	4.85	1.02	1.89	1.87	0.55	1.93	2.65	0.19	0.44	0.72	5.7	4.5	4.3	1	1	39.5714
1	88.5	.	.	.	.	55	.	.	.	.	17.4	.	.	.	11.7	16.7	.	.	.	1	1	.	.	.	0	0	.	.	.	.	.	2.2	.	.	1.03	.	.	0.9	.	.	0.58	.	.	4.3	.	.	1	0	42
2	.	93.3	85.7	84	122	.	57	50.7	55.5	72.7	17.1	16.5	16.2	15.5	14.5	18.2	18.5	.	15.5	1	1	1	.	0	1	0	0	.	0	.	0	1.59	3.74	.	0.86	1.3	.	0.68	2.17	.	0.11	0.6	.	4.1	4.2	.	1	1	38.1429
2	66	.	97	83.3	90	36.5	.	61.3	55.3	50.3	18.8	17.3	17.1	16.7	9.4	19.3	23.5	18.5	20.1	1	1	1	0	0	0	0	1	0	0	0	0	1.21	4.8	.	0.7	1.62	.	0.43	2.91	.	0.18	0.59	.	3.9	4	.	1	1	40
1	77	99	.	.	.	52	66	.	.	.	21.5	.	.	.	13.7	25	.	.	.	1	1	.	.	.	1	1	.	.	.	.	.	1.22	.	.	0.63	.	.	0.48	.	.	0.24	.	.	3.3	.	.	1	0	38.8571
1	58.5	.	.	.	.	31.5	.	.	.	.	18.7	.	.	.	10.6	19	.	.	.	1	1	.	.	.	0	0	.	.	.	.	.	1.8	.	.	1.34	.	.	0.35	.	.	0.24	.	.	3.1	.	.	1	0	39
2	72.5	.	.	100.3	112	44	.	.	68.7	67.3	18.1	.	17	17.6	7.3	19.3	.	22.8	22.4	1	1	.	1	1	0	0	.	1	0	1	1	1.38	5.17	6.06	0.76	1.21	1.6	0.41	3.69	4.13	0.45	0.58	0.72	3.9	4.4	4.4	1	1	40
1	57	91.5	92.5	105	95.3	35	58	62.5	65.7	65.7	17.3	16.6	15.7	15.3	8.5	13.8	22.1	14.8	11.2	1	1	1	0	0	0	0	0	0	0	0	0	.	3.61	3.47	.	1.27	1.28	.	2.14	1.98	.	0.44	0.45	4.6	4.5	4.3	1	1	39.4286
1	76	.	.	.	.	43	.	.	.	.	.	.	.	.	9.9	.	.	.	.	1	.	.	.	.	0	.	.	.	.	.	.	1.49	.	.	0.71	.	.	0.49	.	.	0.63	.	.	4.3	.	.	1	0	41.4286
2	85	.	.	.	.	49.5	.	.	.	.	.	.	.	.	10.6	.	.	.	.	1	.	.	.	.	0	.	.	.	.	.	.	1.58	.	.	0.77	.	.	0.61	.	.	0.43	.	.	4.2	.	.	1	0	38.7143
2	60.5	96	96	90.3	97.3	33	53	53.7	55.3	56	15.5	15.3	15.4	14.6	10.7	17.1	22.1	16.4	19.1	1	1	1	0	0	0	0	0	0	0	0	0	1.6	4.68	.	0.72	1.46	.	0.77	3.02	.	0.24	0.43	.	5.4	4.8	.	1	1	40.4286
2	60	.	94	93.7	98.3	33	.	60.7	63.3	64.7	15.2	15.5	15.9	15.9	12.1	15	13.1	15.5	14.7	1	1	1	1	0	0	0	0	0	0	0	0	1.23	.	.	0.91	.	.	2.1	.	.	0.23	.	.	4.9	.	.	1	1	39.8571
1	70.5	.	114	101.3	98.7	35	.	67	70	67.3	17.7	16.8	16.2	15	12.2	19.3	23.8	18.6	16.8	1	1	1	0	0	0	0	1	0	0	0	0	2.05	3.95	3.23	0.98	1.27	1.23	0.97	2.33	1.79	0.21	0.76	0.45	3.8	4.7	4.7	1	1	38.7143
1	.	101.3	90.5	84.7	95.3	.	60.3	59.5	59.7	63	16.4	16	16.1	16.1	.	19.8	15.6	12.7	17.9	1	1	1	1	0	.	0	0	0	0	0	0	1.47	5.55	4.96	0.74	1.34	1.56	0.61	3.86	3.08	0.27	0.76	0.7	8.3	4.1	4.4	1	1	38.8571
2	82.5	95	100.3	108	102.3	46	51	54	57	63.7	19.6	18.8	19.5	20.8	14.5	19.5	25.1	27.2	32.9	1	1	1	1	1	1	0	1	1	1	1	1	2.4	4.31	4.47	1.15	1.34	1.68	1.03	2.46	2.4	0.49	1.11	0.86	4.8	5.1	4.8	1	1	41.2857
1	64.5	.	82.3	83.3	92.3	35.5	.	51.7	52.7	61.7	15.9	16	15.9	14.5	11.7	14	14.2	14.7	14.7	1	1	1	1	0	0	0	0	0	0	0	0	1.5	4.87	4.38	0.82	1.41	1.58	0.64	3.2	2.51	0.09	0.56	0.64	3	4.9	5.1	1	1	37.8571
2	66.5	115	85.3	85	102.3	30.5	74	55.7	54.3	61.7	17.6	16.8	16.8	16.1	11.9	17.5	19.7	19.5	20.7	1	1	0	0	0	0	0	0	0	0	0	0	1.37	3.12	2.79	0.83	1.6	0.97	0.43	1.34	1.52	0.23	0.39	0.65	3.5	4.1	4.8	1	1	38.8571
1	68.5	105	103	.	.	41.5	67.7	65	.	.	15.7	14.6	.	.	7.5	13.7	11.7	.	.	1	1	0	.	.	0	0	0	.	.	.	.	.	.	.	.	.	.	.	.	.	.	.	.	.	.	.	1	1	41.1429
2	75.5	113	84	81	98	40	56	49	49.7	64	15.1	15.4	15.3	14.6	8.1	17.8	17.7	17.7	13.6	1	1	1	0	0	0	0	0	0	0	0	0	.	4.22	4.26	.	1.44	1.93	.	2.45	2.11	.	0.71	0.47	.	4.1	4.7	1	1	41.1429
2	90	79.7	91.5	93.7	99.7	46	54.7	59	59.7	62.3	16.8	16	15.3	16.5	10.2	16.2	20.5	17.7	21.7	1	1	1	0	0	0	0	0	0	0	0	1	1.76	5.54	4.41	0.95	1.34	1.19	0.7	3.74	2.48	0.23	1.01	1.62	6.1	4.7	4.8	1	1	39.5714
1	66	.	93.7	94.7	106	30	.	62.3	63.7	64.3	.	16.6	16.7	16.1	10.8	.	17.9	21	14.7	1	.	1	1	0	0	.	0	0	0	0	0	1.73	4.09	4.54	0.7	0.98	1.37	0.85	2.65	2.9	0.4	1.02	0.59	4.1	4.7	3.9	1	1	40.2857
2	73.5	.	.	91	94.7	37.5	.	.	55.5	64.7	18.8	19	18.4	19	6.2	12.3	19.5	23.4	28	1	1	1	1	1	0	0	0	1	1	0	1	1.23	2.85	3.76	0.69	1.12	1.89	0.35	1.48	1.57	0.42	0.55	0.66	3.9	4.4	4.5	1	1	38.8571
2	.	.	.	.	.	.	.	.	.	.	.	.	.	.	11.9	.	.	.	.	1	.	.	.	.	0	.	.	.	.	.	.	1.72	.	.	0.68	.	.	0.76	.	.	0.61	.	.	.	.	.	2	0	40
1	72	87.7	90.3	95	99.3	37.5	54	58.7	61	49.7	18.2	17.3	17.6	16.3	7.6	20.4	20.7	27.4	18.7	1	1	1	1	0	0	0	0	1	0	1	1	1.73	.	.	1.04	.	.	0.55	.	.	0.31	.	.	4.1	.	.	2	1	40.2857
2	80.5	.	93.3	91.5	100.3	59.5	.	60	55	57.7	15.4	17.3	16.5	17.6	8.4	9.5	15.9	9.5	19.1	1	1	1	1	0	0	0	0	0	0	0	1	1.63	3.71	.	0.93	1.28	.	0.57	2.19	.	0.28	0.53	.	4.2	4.3	.	1	0	39.2857
1	52	.	82.7	86	99	34	.	45	62	59.3	.	17.5	18.1	16.8	9.9	.	21.7	24.6	17.9	1	.	1	1	0	0	.	0	1	0	1	1	1.24	3.52	4	0.68	1.41	1.63	0.47	1.95	2.09	0.19	0.36	0.61	6.6	4.4	5.1	2	1	40.5714
2	76	97.3	101.5	102.7	.	50	69	64	64	.	16.8	17.7	17.6	.	.	11.7	16.1	20.1	.	1	1	1	1	.	.	0	0	0	.	1	.	1.12	3.18	.	0.55	1.33	.	0.41	1.6	.	0.35	0.55	.	6.2	4.6	.	2	0	37.2857
2	73	91.7	.	86.7	92.3	26	59.3	.	50	49.7	15.7	16.2	15.9	17.3	7.3	9.8	12.1	11.6	23.3	1	1	1	1	1	0	0	0	0	0	0	1	1.82	3.02	3	1.51	1.3	1.4	0.22	1.53	1.39	0.2	0.41	0.45	4.2	4.3	4.9	1	1	38
1	83.6667	104.5	96	98.7	103.7	44.6667	63	70.5	62	60.7	17.8	16.5	16.2	15.4	13.7	15.6	16.3	15.4	13.2	1	1	1	0	0	1	0	0	0	0	0	0	1.41	3.57	4.08	0.7	1.04	1.55	0.61	2.28	2.19	0.21	0.55	0.75	3.6	4.1	4.7	1	1	38.7143
1	77.5	.	98.3	96	.	54	.	62	60	.	.	15.1	15.2	.	.	.	16.6	17.5	.	.	.	0	0	.	.	.	0	0	.	0	.	1.47	4.36	.	0.59	1.42	.	0.68	2.7	.	0.43	0.53	.	4.9	4.7	.	2	0	40.2857
1	59.5	101	92.3	94.7	90	34	62	54.7	55	57.7	16.1	15.9	15.5	14.4	6.4	14.3	19.3	13.7	13.2	1	1	0	0	0	0	0	0	0	0	0	0	1.8	3.64	3.44	0.75	1.64	1.65	0.93	1.84	1.6	0.26	0.34	0.41	3.6	5	4.6	2	0	37.7143
1	.	86.3	86.3	74.7	87.3	.	53	51	46	48.7	15.7	15.1	14.4	13.7	5.8	11.8	12.2	12	10.3	1	1	1	0	0	0	0	0	0	0	0	0	1.93	4.33	3.81	0.82	1.49	1.38	0.74	2.58	2.23	0.81	0.57	0.44	5.2	3.8	4.8	2	1	40.5714
1	77.5	139	96	94.5	111.7	41	89.5	60.7	53	64.3	19.5	17.5	16.9	17	5.3	19.1	19.3	19.6	26.1	1	1	1	1	1	0	0	0	0	1	0	0	2.43	3.96	4.3	1.72	1.67	1.85	0.62	2.1	2.15	0.2	0.42	0.66	3.6	4.2	4.6	1	1	38.1429
2	60.5	100	95.7	93	102.7	28	60	62	57.3	69.7	17.1	16.4	17.6	19.5	9.7	15.2	19.1	18.9	27	1	1	1	0	1	0	0	0	0	1	0	1	1.54	3.42	3.37	0.91	1.33	1.13	0.56	1.84	1.24	0.15	0.55	2.18	5.4	4.7	4.8	1	1	37.4286
2	81.5	97.5	94.7	90.7	100.7	36.5	61.5	62	56.3	61	16.3	14.7	15	14.5	8.4	12.6	17.2	12.6	12.8	1	1	0	0	0	0	0	0	0	0	0	0	1.86	4.08	4.45	0.91	1.99	2.34	0.56	1.79	1.81	0.86	0.66	0.66	.	4.5	4.5	2	0	39.4286
2	51.3333	.	107	95	102	27.6667	.	68	55	58.3	18.3	16.6	16.5	15.8	10.6	14.2	20.1	14.5	16.2	1	1	1	1	0	0	0	0	0	0	0	0	1.01	2.63	2.3	0.39	0.85	0.7	0.32	1.37	1.24	0.65	0.89	0.79	4.9	4.4	4.3	1	1	38.7143
2	73.5	.	.	.	.	44	.	.	.	.	17.8	17.5	17.3	.	7.9	21.7	17.2	.	.	1	1	1	.	.	0	0	0	.	.	.	.	1.47	.	.	0.85	.	.	0.37	.	.	0.55	.	.	4.7	.	.	1	1	40.1429
2	.	.	96	106	106.7	.	.	61.5	63.3	67.3	19.1	23.2	18.5	17.6	7.3	17.9	18.7	19.1	19.3	1	1	1	1	0	0	0	0	0	0	0	0	1.37	4.35	5.16	0.66	1.35	1.54	0.41	2.72	3.19	0.65	0.61	0.94	3.7	4.6	4.6	1	1	40.5714
1	60	.	.	.	.	35.6667	.	.	.	.	.	.	.	.	9.6	.	.	.	.	1	.	.	.	.	0	.	.	.	.	.	.	0.89	.	.	0.37	.	.	0.34	.	.	0.4	.	.	3.5	.	.	2	1	39
1	68.5	.	99.5	88	103	36.5	.	59.5	55	56	17.4	16	15.7	16.4	6.9	16.3	11.6	12	16.1	1	1	1	0	0	0	0	0	0	0	0	0	1.92	4.34	.	0.83	0.99	.	0.85	2.9	.	0.52	0.98	.	4.6	4.9	.	1	.	40.4286
2	68	99.5	83	97	.	23	57.5	53.3	63.7	.	17.3	15.2	15.6	.	12.6	21.9	15.9	17.7	.	1	1	0	1	.	0	0	0	0	.	0	.	1.74	3.93	.	0.89	0.91	.	0.67	2.54	.	0.4	1.04	.	2.7	4.4	.	1	1	40.5714
1	61	.	.	92.3	98.7	46	.	.	58	66.7	18	19.2	17.8	16.6	9.6	21.2	21.7	12.9	15.6	1	1	1	1	0	0	0	0	0	0	0	0	1.38	4.19	4.5	0.37	1.35	1.57	0.66	2.59	2.56	0.76	0.55	0.8	5.5	5.1	4.7	2	1	39.7143
1	62	101.7	79.3	95.7	109.7	33.3333	65.3	51.7	56.7	65.7	16.8	17	16.5	17	10.6	16.8	19.6	16.5	18.4	1	1	1	1	0	0	0	0	0	0	0	0	1.34	3.75	3.93	0.81	1.44	1.56	0.33	2.06	2.03	0.44	0.54	0.75	4	4.9	4.6	1	1	41.2857
2	82.5	.	.	97.3	84	53.5	.	.	62.7	57.7	20.6	17.6	17.8	16.2	.	23.5	22.5	24.2	26.1	1	1	1	1	1	.	1	1	1	1	0	1	1.3	3.73	.	0.7	1.37	.	0.47	2.15	.	0.29	0.46	.	4.7	5	.	1	1	41.1429
1	62.5	86	89.3	88.7	94	32.5	63.5	57.3	46.7	51.3	17.7	17.6	16.2	15.9	6.4	14.4	19.5	11.4	13.2	1	1	1	0	0	0	0	0	0	0	0	0	1.77	4.16	4.64	1.26	1.77	2.29	0.34	2.16	2	0.37	0.5	0.77	4.3	4.1	5	1	1	41
1	54.5	104	98.3	96	98.3	32.5	65.5	62.7	63.5	60.3	18.2	16.5	16	15.4	6.7	14	17.3	13.7	16.8	1	1	1	0	0	0	0	0	0	0	0	0	1.39	4.67	4.44	0.68	1.21	1.94	0.55	3.23	2.38	0.36	0.51	0.26	4.5	4.5	4.7	1	1	39.4286
1	85	95	105	94.7	104.3	41.6667	57.3	60.5	62.7	63.7	15.7	17	15.1	14.3	12.7	15.1	10.6	13.7	10.6	1	1	1	0	0	1	0	0	0	0	0	0	.	4.24	4.75	.	2.01	2.14	.	2.03	2.31	.	0.44	0.65	.	4.6	3.9	2	1	38
1	87.5	76.3	.	100.5	100.7	47.5	48.3	.	64	64.7	17	.	16.4	16	8.5	20.2	19.3	17.8	16.8	1	1	.	1	1	0	0	0	0	0	0	0	1.74	4.06	.	0.97	1.35	.	0.66	2.3	.	0.24	0.89	.	3.6	5.3	.	1	1	40.8571
1	70	93.7	95.7	83.7	85.7	42	57	59	57	53	19.2	16.5	15.3	14.7	9.6	23.4	17.5	14.7	17.5	1	1	1	0	0	0	0	0	0	0	0	0	1.65	4.35	4.43	0.61	1.43	1.49	0.84	2.65	2.56	0.43	0.59	0.83	5.2	4.8	4.4	1	1	39.2857
1	69	92	100.7	95	100.3	40.5	55	58.7	55	60	18.9	18.3	16.9	15.7	11.7	18.2	20.4	17	12.2	1	1	1	0	0	0	0	0	0	0	0	0	1.49	3.46	2.89	0.6	1.54	1.14	0.71	1.76	1.45	0.39	0.34	0.66	3.5	4.2	4.4	2	0	39.2857
1	72	93	.	96.3	102.7	37.5	56.5	.	59	63	17.3	.	15.2	15.1	7.5	18.6	.	15.3	13.2	1	1	.	0	0	0	0	.	0	0	0	0	2.23	3.53	3.69	1.34	1.7	1.69	0.61	1.65	1.61	0.61	0.4	0.86	5.9	4.1	5.1	1	0	41
1	77.3333	104.3	105.7	110.7	109.3	51.6667	59.3	61.3	65	66	20.8	17.8	19.4	17.5	13.2	17.2	18.1	14.2	16.3	1	1	1	1	0	1	0	0	0	0	0	0	1.57	5.34	3.93	0.5	1.76	1.43	0.84	3.34	2.27	0.51	0.53	0.5	3.8	4.3	3.9	2	.	39.1429
1	77.5	.	.	.	.	43.5	.	.	.	.	.	16.3	.	.	9.8	.	18.8	.	.	1	.	1	.	.	0	.	0	.	.	.	.	1.43	.	.	0.69	.	.	0.54	.	.	0.43	.	.	4	.	.	1	1	38.4286
1	51.3333	92.3	98	99.7	102.3	31.3333	60	62	58.3	61	17.5	15.5	15.8	15.5	8.5	15.6	14.1	19.3	16.6	1	1	1	0	0	0	0	0	0	0	0	0	1.39	4.9	4.15	0.7	1.37	1.42	0.54	3.01	2.4	0.33	1.14	0.71	4.9	5.1	5.1	2	1	39
2	61	.	.	.	.	27	.	.	.	.	18.4	.	.	.	10.6	15.5	.	.	.	1	1	.	.	.	0	0	.	.	.	.	.	1.94	.	.	0.7	.	.	1.07	.	.	0.38	.	.	4.4	.	.	2	1	41
2	.	.	108	101.7	91.3	.	.	64	51	52.3	18.5	15.1	17.3	15.4	.	24.8	16.4	23.5	15	.	1	1	1	0	.	1	0	1	0	0	0	1.33	3.76	3.94	0.63	1.43	1.12	0.58	2.06	2.28	0.26	0.58	1.18	3.7	4.7	4.2	1	0	40
2	.	99	91	78.5	98.3	.	62.5	58.7	48.5	62	16.7	15.2	15.1	15.2	.	16.8	16.6	11.3	14.1	.	1	1	0	0	.	0	0	0	0	0	0	1.76	.	7.83	0.95	.	1.59	0.69	.	5.92	0.26	.	0.69	5.4	.	4.4	1	1	38.5714
1	74.3333	124	96.5	85	101.7	43.6667	72	66	58.5	59	19.7	17.7	17.9	16.9	11.7	22.7	16.4	16.1	17.3	1	1	1	1	0	0	0	0	0	0	0	0	1.43	3.81	3.89	0.93	1.24	1.44	0.56	2.3	2.16	0.08	0.6	0.63	3.9	4.7	4.8	1	1	38.8571
2	62.5	100.5	93.5	92.3	105	31	61	64	60.7	71	18.5	18.5	16.9	16.4	8.4	21.4	21.2	16.8	21.9	1	1	1	1	0	0	0	0	0	0	0	0	1	3.97	4.03	0.47	1.3	1.39	0.33	2.45	2.37	0.43	0.49	0.6	5.4	4.6	4.9	2	1	39
1	54.6667	.	103	.	96.7	22.3333	.	61.5	.	54.3	18.2	17.9	.	15.6	9.6	21.5	18.9	.	15.6	1	1	1	.	0	0	0	0	.	0	.	0	1.32	.	.	0.77	.	.	0.38	.	.	0.38	.	.	3.5	.	.	2	1	40.7143
1	71.5	90.3	97.3	82	96.7	40	55.7	66.7	55.7	63.3	17.1	15.5	15.4	14.5	12.7	19	15.6	12.9	11	1	1	1	0	0	1	0	0	0	0	0	0	1.37	4.75	4.19	0.73	1.01	1.34	0.57	3.19	2.47	0.16	1.21	0.82	3.6	4.5	4.3	1	1	38.8571
1	.	100.7	87.5	103.3	.	.	46	57	58.7	.	17.1	15.9	16.4	.	.	19	12.4	16.4	.	.	1	1	0	.	.	0	0	0	.	0	.	0.91	4.29	.	0.17	1.78	.	0.47	2.35	.	0.6	0.36	.	4.8	3.9	.	1	1	38.4286
2	57.3333	.	102	.	.	33.3333	.	61	.	.	.	17.2	.	.	12.9	.	18.9	.	.	1	.	1	.	.	0	.	0	.	.	.	.	1.02	.	.	0.6	.	.	0.34	.	.	0.18	.	.	5.2	.	.	1	1	40.5714
1	68.5	93	93	93.5	.	37	61	62.5	57	.	17.7	17	15.1	.	7.6	21.1	15.1	16.4	.	1	1	1	0	.	0	0	0	0	.	0	.	1.38	3.43	.	0.68	1.1	.	0.64	2.07	.	0.13	0.56	.	3.2	4.9	.	1	1	38.1429
2	75	.	104	98.7	104.3	47.5	.	67.5	57.7	64	18.2	15.3	16.5	17.5	9	18.2	16.4	21.2	24.7	1	1	1	1	1	0	0	0	0	1	0	1	1.66	4.52	4.89	0.47	1.35	1.27	0.79	2.97	3.25	0.88	0.44	0.8	3.9	4.8	4.8	1	1	40.1429
2	73.3333	95.5	93.3	72	98	45.6667	52.5	61	48	65.7	17.3	16.9	16.7	15.7	6.2	15.6	19.7	21.9	17.7	1	1	1	1	0	0	0	0	0	0	0	0	1.75	4.81	3.95	0.64	1.42	0.84	0.98	3.16	2.8	0.28	0.5	0.68	4.4	4.2	4	1	1	41.2857
1	69	83	99	95.3	90	38.5	57.7	63.5	60.3	60.7	20.7	19.7	19.3	18	10.6	23.5	22.7	23.1	19.7	1	1	1	1	1	0	0	1	1	0	0	1	1.49	3.58	3.32	0.66	0.95	1.11	0.59	2.4	1.88	0.52	0.51	0.72	4.7	4.6	4.8	1	0	40
2	.	94	.	100	96	.	56.5	.	59.7	68	16.6	16	15.1	16	13.6	20.8	18.1	20.5	21.1	1	1	1	0	1	1	0	0	0	0	0	0	1.36	4.36	4.95	0.86	1.24	1.81	0.38	2.86	2.89	0.26	0.56	0.54	4.7	4.6	4.7	1	1	40.5714
2	52.6667	.	.	.	.	33	.	.	.	.	18.3	.	.	.	14.5	17.2	.	.	.	1	1	.	.	.	1	0	.	.	.	.	.	1.12	.	.	0.43	.	.	0.33	.	.	0.79	.	.	3.8	.	.	1	0	41.1429
1	70	.	95	86.7	100.7	40	.	54	53	65.3	20.5	17.8	16.6	15.6	11	20.9	19.1	13.2	13.7	1	1	1	0	0	0	0	0	0	0	0	0	.	4.28	3.57	.	1.11	0.94	.	2.89	2.44	.	0.62	0.41	.	4.9	4.6	1	1	40.8571
1	.	102.3	97.3	86	100.3	.	64.3	76.3	51	66.3	19.1	17.4	17.1	17.1	.	25.1	20.6	22.3	20.2	.	1	1	1	1	.	1	0	1	0	0	0	2.05	3.67	4.37	0.92	0.98	1.55	0.91	2.16	2.63	0.48	1.15	0.42	5.7	4.3	4.4	1	1	39.1429
1	53.6667	99	101	104	113.7	28.3333	62.3	65.7	64.3	67	17.8	17	16.4	16.4	19.3	24.7	15.6	17.5	16.3	1	1	1	1	0	1	1	0	0	0	0	0	.	3.58	3.73	.	1.22	1.2	.	1.7	1.65	.	1.44	1.92	.	5.1	4.9	1	1	37.5714
1	67.6667	.	.	108	109.7	42.3333	.	.	67.7	69.3	19.7	17.4	16.8	16.4	10.5	24.5	21.9	20.2	11.7	1	.	1	0	0	0	1	0	0	0	0	0	.	3.82	4.01	.	1.59	1.91	.	1.95	1.84	.	0.61	0.56	.	4.1	4.8	1	.	39.7143
1	57.3333	83.3	.	.	.	30.3333	49	.	.	.	16.8	.	.	.	7.8	12.2	.	14.9	.	1	1	.	.	.	0	0	.	0	.	0	.	1.08	3.83	.	0.77	1.84	.	2.5	1.74	.	0.13	0.55	.	3.5	4.3	.	2	0	38.4286
1	64.5	.	89.7	104.7	96	42	.	56	62.3	66	18.5	16.2	16.4	16.6	6.9	22.1	19.3	24.6	23.8	1	1	1	1	1	0	0	0	1	1	0	0	1.6	2.96	3.73	0.89	1.1	1.52	0.64	1.66	1.81	0.15	0.43	0.87	3.8	4.1	4.6	1	0	37.4286
2	60.6667	.	.	.	92	37	.	.	.	51.3	17.3	15.4	15.8	14.7	14.5	11.9	11.6	13.6	19.1	1	1	.	0	0	1	0	0	0	0	0	0	1.34	3.89	3.68	0.64	1.24	1.24	0.59	2.18	2.1	0.25	1.02	0.74	4.1	5	4.4	1	1	38.7143
1	58	108	93.7	94.3	99	26.6667	55.5	54.7	63.7	59.7	17.5	16.7	16.9	15.9	11.7	18.7	20.1	19.9	13.2	1	1	1	1	0	0	0	0	0	0	0	0	1.51	3.52	4.13	0.77	1.01	1.74	0.61	2.18	2.19	0.28	0.72	0.44	5.7	4.3	4.3	1	1	40.4286
1	72.5	.	102.5	86	100.3	32.5	.	56	56	63.7	19.4	17.3	16.3	15.3	12.5	28.1	29.7	29.2	21.5	1	1	1	0	0	0	1	1	1	1	0	0	2.59	4.2	3.83	1.52	2.01	1.92	0.97	1.88	1.53	0.21	0.68	0.84	4.8	4.6	3.7	1	1	40.1429
1	82	93.3	88.5	91.7	103.7	48.3333	63	59	54.3	75.7	16.8	14.4	15.1	14.4	12.2	14	15.6	14.7	13.7	1	1	0	0	0	0	0	0	0	0	0	0	1.26	5.69	6.53	0.48	1.35	1.81	0.57	3.96	4.44	0.46	0.83	0.61	4.8	4.7	4.5	1	0	41.2857
1	51.6667	96	.	83.7	75.3	20.6667	60	.	45.7	51.7	17.7	.	15.4	14.3	9.6	14.2	.	13.4	11.7	1	1	.	1	0	0	0	.	0	0	0	0	1.68	3.28	.	0.66	0.92	.	0.9	2.03	.	0.27	0.71	.	6.1	4.3	.	1	1	38
1	54.3333	112	101.3	93.3	104.7	30.3333	64.5	65.3	54	57	17.4	17.8	16.5	15.9	8.2	17.9	20.4	16.3	17.8	1	1	.	0	0	0	0	0	0	0	0	0	1.35	3.46	3.07	0.31	1.31	1.45	0.34	1.86	1.47	1.53	0.63	0.33	4.4	4.2	4.3	1	1	41.2857
1	61.3333	.	102.3	97.7	100.7	32.3333	.	58	51	65.3	17.8	17	16.2	15.7	5.3	21	23.1	17.9	20.6	1	1	1	1	0	0	0	1	0	0	0	0	1.78	3.24	4.4	0.68	1.38	2.09	0.77	1.66	2.15	0.73	0.44	0.34	2.5	3.8	4.6	2	1	38.4286
1	78.6667	88.3	97.3	94.7	.	37.6667	54.7	64	70.7	.	16.7	15	15.2	.	8.4	21.2	15.6	20.5	.	1	1	1	0	.	0	0	0	0	.	0	.	1.56	3.77	.	0.81	1.7	.	0.68	1.95	.	0.15	0.27	.	3.6	3.9	.	2	1	39.1429
1	77	90.7	.	87.7	.	39	53.7	.	51	.	19.6	18.5	17.7	.	12.7	24.1	19.1	17.5	.	1	1	1	1	.	1	1	0	0	.	0	.	1.79	.	.	0.86	.	.	0.77	.	.	0.36	.	.	3.5	.	.	2	.	41.1429
1	56.6667	89	90.7	96.3	83.3	28.6667	63.3	63.7	62.3	60.3	16.5	15.2	15.6	14.3	6	15.6	16.1	12.4	14.7	1	1	1	0	0	0	0	0	0	0	0	0	1.27	3.79	3.45	0.38	1.4	1.53	0.61	2.24	1.75	0.61	0.33	0.38	3.8	4.7	5	2	1	40.5714
1	93.5	.	100.3	99	113.3	52	.	66	63.7	71.3	.	16.4	16.1	15.8	9.6	.	13.4	14.5	16.6	1	.	1	1	0	0	.	0	0	0	0	0	2.19	4.74	5.64	1.21	1.28	1.67	0.84	2.87	3.4	0.3	1.28	1.25	4.3	4.6	5	1	1	40.8571
2	62.6667	88.3	104.7	96.7	103	30.6667	52.3	62	62	59	18	17.3	16.7	15.3	10.2	18.9	21.2	23.3	18.1	1	1	1	1	0	0	0	0	1	0	0	0	1.36	3.69	2.8	0.5	0.85	0.58	0.75	2.48	1.62	0.25	0.79	1.32	3.3	4	4.3	1	1	39.2857
2	72	85.7	.	.	86.7	44.3333	57	.	.	51	15.1	15	14.1	14	7.3	10.6	15.3	10.2	13.6	1	1	1	0	0	0	0	0	0	0	0	0	1.3	4.75	4.4	0.71	1.33	1.48	0.48	3.16	2.34	0.25	0.56	1.26	4.2	4.5	4.6	1	1	40.1429
2	.	105	94.3	97.7	87	.	65.5	53.7	62.3	59.3	20.3	18	18	16.8	10.6	26	17.5	21.9	14.1	1	1	1	1	0	0	1	0	0	0	0	0	.	4.87	4.93	.	1.31	1.39	.	3.27	3.27	.	0.63	0.59	.	3.8	4.5	1	1	39.7143
2	58.3333	112.5	.	125	124	34.3333	73.5	.	67.5	63.7	20.4	18.8	18.3	17.5	6.6	24.8	19.7	20.2	20.2	1	1	1	1	0	0	1	0	0	0	0	1	1.78	3.52	3.54	0.6	0.96	1.12	0.95	2.25	2.15	0.5	0.67	0.59	6.4	4.6	4.6	1	0	41
1	.	97	99.3	108.7	86	.	55	61.3	57.7	62.3	17.8	18	16.6	15.7	.	14.2	13.4	12.4	13.9	1	1	1	0	0	.	0	0	0	0	0	0	.	4.88	3.28	.	2.1	1.53	.	2.64	1.53	.	0.3	0.47	.	4.2	4.3	1	0	39.2857
1	63.3333	.	111	103.3	112.7	39	.	53	67	62.3	19.2	16.9	16.7	15.1	5.3	19.7	14.8	23.7	14.1	1	1	1	1	0	0	0	0	1	0	0	0	1.53	4.15	3.46	0.49	1.62	1.64	0.64	2.27	1.58	0.87	0.56	0.52	3.6	4.2	4.7	1	1	41.2857
2	76.3333	86	103.3	103	104	41.3333	54	67.3	63.7	62.7	16.3	16.4	16.3	15.7	10.6	12.6	15.3	17.1	11.6	1	1	1	0	0	0	0	0	0	0	0	0	1.29	4.28	3.86	0.53	1.64	1.4	0.63	2.42	2.26	0.28	0.47	0.43	4.7	4.2	4.2	1	1	38.5714
1	91	91	97	110.3	99.3	54.6667	60	46	66.3	56.3	17.1	16.5	17.1	15.6	11.7	18.7	17.8	22.5	13.5	1	1	1	1	0	0	0	0	1	0	0	0	1.37	3.94	3.08	0.36	1.14	0.81	0.64	2.35	2.01	0.8	0.99	0.57	3.9	4.8	4.7	1	1	41.2857
1	.	108	.	106	111.7	.	55.7	.	64.3	62.3	18.9	17.1	18.1	16.8	.	21.2	24.1	30.7	23.2	.	1	1	1	0	.	0	1	1	1	0	0	.	4.7	4.27	.	1.71	2.12	.	2.73	1.96	.	0.56	0.41	.	4.5	4.9	1	1	40.4286
2	75.3333	92.5	94.3	86	94.3	39.3333	55.5	53.7	59	62.7	17.8	16.2	16.4	15.5	8.2	19.9	18.9	19.3	17.7	1	1	1	1	0	0	0	0	0	0	0	0	.	3.8	5.4	.	0.85	1	.	2.37	1.28	.	1.27	0.26	.	4.5	4.7	1	1	41.2857
2	78.6667	.	.	.	.	39	.	.	.	.	.	.	.	.	9.1	.	.	.	.	1	.	.	.	.	0	.	.	.	.	.	.	2.1	.	.	0.9	.	.	1.01	.	.	0.41	.	.	6.4	.	.	1	.	40.8571
1	64	.	93	121.7	.	34	.	54.5	64.3	.	17.9	16.4	16	.	10.3	17.9	19.5	15	.	1	1	1	0	.	0	0	0	0	.	0	.	1.09	3.42	.	0.47	1.23	.	0.51	1.91	.	0.25	0.62	.	3.6	4.9	.	1	0	38.7143
1	57.5	94	92.5	104.3	97.3	25.5	65	64.5	61.7	59.3	19.6	18	17	16.3	8.5	17.3	20.6	19.1	13.7	1	1	1	0	0	0	0	0	0	0	0	0	1.52	4.07	3.47	0.67	1.17	1.21	0.73	2.61	1.82	0.27	0.63	0.96	4.5	4.4	5.2	1	1	41.1429
2	66	83	92	85.3	.	40.3333	59	63.3	52.3	.	19.8	17.7	18	.	7.3	24.1	26.1	26	.	1	1	1	1	.	0	1	1	1	.	0	.	2.87	.	.	1.43	.	.	1.22	.	.	0.47	.	.	3.7	.	.	1	1	40.8571
1	70.3333	120	.	.	.	47.6667	69	.	.	.	19.1	17.8	.	.	7.5	20.2	22.1	.	.	1	1	1	.	.	0	0	0	.	.	.	.	.	.	.	.	.	.	.	.	.	.	.	.	.	.	.	1	0	37
1	63.3333	101.3	99.5	102	.	41	64	72.5	64	.	17.5	15.7	15.9	.	9.1	17	17	16.6	.	1	1	1	0	.	0	0	0	0	.	0	.	.	1.97	.	.	0.85	.	.	0.95	.	.	0.37	.	.	5.3	.	1	1	37.8571
1	77	90	92.3	92.3	90.7	38	57	52.7	62	52.3	16	15.1	15.2	14.9	4.7	17	12.7	13.1	11.7	1	1	0	0	0	0	0	0	0	0	0	0	.	4.01	4	.	1.58	1.55	.	2.17	2.08	.	0.56	0.81	.	4.6	4.9	1	1	40.2857
1	62.3333	85	.	89.7	93.7	32.3333	50.7	.	52	54.7	16.4	.	16.2	15.8	7.6	16.7	.	21	14.1	1	1	.	0	0	0	0	.	0	0	0	0	1.44	.	.	0.75	.	.	0.6	.	.	0.19	.	.	3.1	.	.	1	.	38.4286
2	65.3333	95.7	105	92.3	116	23.3333	45.7	56.5	47.7	54.3	19.6	17.7	16.9	16.7	8.1	19.3	16.6	21.2	19.5	1	1	1	1	0	0	0	0	0	0	0	0	1.67	4.05	3.69	0.68	0.79	1.09	0.82	2.79	2.04	0.37	1.03	1.23	4	4.1	4.7	1	0	38.5714
1	78.3333	92	95	96.7	87.3	42.6667	62	64	65.7	59	17.2	17	16.7	15.6	9.6	19.3	16.6	18.1	16.7	1	1	1	0	0	0	0	0	0	0	0	0	.	3.66	4.26	.	1.17	1.46	.	2.27	2.59	.	0.47	0.45	.	4.3	4.8	2	1	40.4286
1	.	89.3	94	97.7	88	.	54	63	62.7	53.7	19.4	17.1	16.3	15.3	.	17.5	20.2	20.8	17	.	1	1	0	0	.	0	0	0	0	0	0	.	3.69	4.2	.	1.34	1.51	.	1.94	2.31	.	0.89	0.83	.	4.9	4.1	2	0	37.5714
2	73	94.3	93.7	91.7	94.7	36	58.7	57.3	55.3	59	17.6	17.3	16.9	17	7.3	17.8	20.5	27	19.3	1	1	1	1	0	0	0	0	1	0	0	0	1.18	3.54	4.52	0.61	1.04	1.52	0.52	2.3	2.85	0.12	0.44	0.33	3	4.6	4.7	1	1	39.1429
1	71.3333	.	.	.	.	41.6667	.	.	.	.	.	.	.	.	6.4	.	.	.	.	1	.	.	.	.	0	.	.	.	.	.	.	1.18	.	.	0.47	.	.	0.49	.	.	0.47	.	.	5.6	.	.	1	.	40.2857
1	68.6667	101.5	88	85.3	89.7	35	58	51	53.7	53	15.8	15.1	14.4	14.3	7.5	14.7	16.3	17.9	10.6	1	1	1	1	0	0	0	0	0	0	0	0	1.6	3.45	3.97	0.68	0.91	1.24	0.82	2.28	2.34	0.22	0.56	0.85	4.1	4.4	5.2	2	1	37.8571
2	61.3333	.	97	85	94.7	36	.	61.5	57.7	58.3	14.6	13.4	13.4	13.4	5	12.6	15	13.3	11.6	1	1	0	0	0	0	0	0	0	0	0	0	1.59	3.44	3.49	0.75	0.91	1.36	0.64	2.16	1.92	0.44	0.8	0.45	3.2	4.6	4.6	1	1	40.2857
1	66.6667	111	98	82.7	107.7	43.3333	53	58.5	55.7	62.7	17.2	14.3	14.5	13.9	10.1	17.9	10.6	15.9	12.2	1	1	1	0	0	0	0	0	0	0	0	0	1.59	4.47	4.54	0.8	2.02	1.88	0.68	2.29	2.46	0.25	0.36	0.43	3.6	3	4.5	1	0	38
2	56	100.5	98.5	93.7	.	25.5	60	53.5	64.3	.	16.8	15.8	15.4	.	7.3	19.5	18.5	15.7	.	1	1	1	1	.	0	0	0	0	.	0	.	2.77	4.83	.	1.49	1.7	.	1.1	2.8	.	0.39	0.73	.	4.2	5.2	.	1	1	38
1	72	.	111.3	101	102	36.5	.	58	51	57	17.2	18.7	18.5	19.4	11.7	15.1	22.1	23.1	19.9	1	1	1	1	1	0	0	0	1	0	0	0	2.5	4.23	4.63	0.9	1.97	1.88	1.47	1.79	2.43	0.28	1.02	0.7	3.9	4.8	4.6	2	.	38.8571
1	78	112	103.7	102.3	109.3	36	62.7	70.7	62.3	73	17.1	16.4	17.5	20	6.2	17.7	18.6	22.7	28.3	1	1	1	1	1	0	0	0	1	1	0	1	1.89	3.56	4.91	0.68	0.82	1.12	0.84	1.81	3.3	0.81	2.02	1.08	3.1	5.2	5.5	2	0	39.2857
2	.	101.5	95.3	103.7	.	.	55	59.7	58.7	.	15.6	15.3	15.1	.	4.8	13.3	18.2	16.4	.	1	1	1	0	.	0	0	0	0	.	0	.	1.31	3.9	.	0.6	1.44	.	0.61	2.26	.	0.22	0.44	.	3.8	4.1	.	1	0	39.8571
2	63.3333	.	84.7	90.7	94.3	34	.	66	54.7	55.7	18.6	.	16.5	17.3	10.6	20.2	18.5	21.2	22.8	1	1	1	1	0	0	0	0	0	0	0	1	1.52	4.54	4.03	0.78	1.45	1.64	0.61	2.81	2.13	0.28	0.61	0.56	4	3.8	5	1	1	39.5714
2	73.5	.	.	88.3	110.7	42	.	.	60	60.3	17.1	15.3	15.4	14.5	11.6	20.2	18.9	18.9	26.2	1	1	0	0	0	0	0	0	0	1	0	0	.	4.22	3.98	.	1.41	1.52	.	2.63	2.21	.	0.39	0.54	.	4.2	4	1	1	41.2857
1	.	97.7	93.7	.	.	.	57.7	59.7	.	.	17.3	16.7	.	.	10.8	17.5	18.6	.	.	1	1	1	.	.	0	0	0	.	.	.	.	1.86	.	.	0.65	.	.	0.86	.	.	0.76	.	.	5	.	.	2	1	40.4286
2	92.6667	.	100.3	95.3	99.7	45.6667	.	56.7	55	66.3	20.2	16.6	15.7	16.5	11.2	23.3	16.5	17.9	14.5	1	1	1	0	0	0	1	0	0	0	0	0	1.76	3.59	4.07	1	1.51	1.72	0.66	1.85	2	0.22	0.51	0.77	4	4.3	4.7	1	1	38.5714
2	66.3333	99.7	98.7	84.7	91.3	33.3333	70.7	59.7	54	53	16.9	15.5	15.1	14.9	13.1	16	14.8	16.8	14.5	1	1	1	0	0	0	0	0	0	0	0	0	2.02	3.89	3.71	1.14	1.67	1.92	0.77	1.94	1.5	0.23	0.61	0.64	4	4.4	4.9	1	1	39.5714
1	61.3333	110	.	.	.	42.3333	59	.	.	.	20.5	.	.	.	5.3	20.4	.	.	.	1	1	.	.	.	0	0	.	.	.	.	.	1.43	.	.	0.37	.	.	0.77	.	.	0.64	.	.	4	.	.	1	1	40.2857
1	68.3333	91.7	83.7	93.7	96	36	61.7	58.3	60.3	57.5	15.2	14.8	14.8	14.2	11.7	14.7	17.3	13.1	11.7	1	1	0	0	0	0	0	0	0	0	0	0	1.74	4.07	.	0.89	0.93	.	0.73	2.94	.	0.27	0.44	.	5.7	4.6	.	1	1	38.8571
1	58	116	.	.	.	32.3333	71	.	.	.	20.1	18.2	.	.	8.2	21.9	21.5	.	.	1	1	1	.	.	0	0	0	.	.	.	.	1.54	.	.	0.87	.	.	0.56	.	.	0.25	.	.	3.7	.	.	1	0	38.8571
1	67.6667	110	95.5	91.3	95.7	38	54	65	62.3	64.7	18.3	20.2	18.6	17	7.8	18.4	27.8	29.7	20.4	1	1	1	1	0	0	0	1	1	0	0	0	.	4.57	4.77	.	1.62	1.77	.	2.74	2.75	.	0.45	0.54	3.8	4	4.7	1	1	38.7143
1	66	87.3	93.5	92	95.5	32.3333	49.3	62	47.7	60.5	15.4	15	14.7	15.3	7.5	13.7	10.4	15.6	13.7	1	1	1	1	0	0	0	0	0	0	0	0	1.09	3.62	4.92	0.44	0.97	1.56	0.5	2.06	2.94	0.32	1.28	0.91	3.5	4.3	4.5	1	0	40
2	86	.	102.5	96.5	110.3	45.3333	.	65	62.5	56.3	18.7	17.5	16.4	17.4	.	21	17.2	19.1	19.7	1	1	1	1	0	.	0	0	0	0	0	0	2.91	5.93	5.22	1.43	1.68	1.55	1.39	3.99	3.24	0.19	0.56	0.93	6.5	4.1	4.6	1	1	38
1	73	99.7	100.5	84.3	.	46.6667	65	64.5	56.3	.	18.2	16.6	16	.	7.5	21.7	18.9	17.7	.	1	1	1	0	.	0	0	0	0	.	0	.	1.29	4.48	.	0.48	0.91	.	0.61	2.84	.	0.43	1.6	.	4.5	4.4	.	1	1	38.4286
1	66	97	94	90.7	103.3	30.5	66	59	50.3	56.3	17	13.6	14.9	14.3	11.3	19.7	16.3	21	14.7	1	1	1	0	0	0	0	0	0	0	0	0	1.46	3.7	3.6	0.58	1.84	2.2	0.78	1.61	0.94	0.22	0.54	1	4.2	4.6	4.6	1	0	38.4286
1	98.3333	91	91	.	.	50.3333	57.3	66.5	.	.	19.5	17.3	.	.	10.1	22.3	24	.	.	1	1	1	.	.	0	0	1	.	.	.	.	1.25	.	.	0.59	.	.	0.47	.	.	0.41	.	.	3.7	.	.	1	1	41.2857
1	.	88	96.3	113	108.3	.	47	61.7	66.5	61	19.5	16.6	16.2	14.7	.	20.4	13.4	17.2	11	.	1	1	1	0	.	0	0	0	0	0	0	1.35	3.58	3.64	0.56	1.39	1.26	0.68	1.94	2.18	0.24	0.55	0.44	5.4	4.6	4.9	1	1	37.4286
2	57	86.7	93	97	96.7	29.6667	57	58	57.7	70.3	16.5	16.3	15.5	15.7	13.7	15.9	19.1	16.1	20.5	1	1	1	0	0	1	0	0	0	0	0	0	1.75	4.12	4.22	0.61	1.61	1.94	0.91	2.24	2.17	0.5	0.38	0.25	4.7	4.7	5.5	1	1	41.1429
1	100	101	.	83	.	56.5	63	.	51.3	.	17.8	.	14.8	.	12	22.6	.	17.5	.	1	1	.	0	.	0	0	.	0	.	0	.	.	.	.	.	.	.	.	.	.	.	.	.	.	.	.	1	1	38.2857
2	78.5	90	102	94.3	113.3	40	57	61.3	55.7	60.7	17.2	17.2	17.9	17.5	7.3	14.2	17.8	22.4	26.7	1	1	1	1	0	0	0	0	0	1	1	1	2.31	3.88	4.45	1.23	1.61	1.58	1.02	1.87	2.49	0.13	0.88	0.84	3.5	5.3	5.1	1	1	37.1429
1	.	94.5	94	92	96.3	.	70.5	62.5	58.7	61	19.2	16.4	16.4	16.5	.	15.9	16.6	17.9	15.8	1	1	1	0	0	.	0	0	0	0	0	0	.	3.14	3	.	0.93	1.38	.	1.89	1.47	.	0.7	0.33	.	4.3	4.5	1	1	39.8571
2	75	.	90.7	91	.	37	.	56.3	54	.	16.1	15.5	15.4	.	6.2	13.8	13.3	17.2	.	1	1	1	0	.	0	0	0	0	.	0	.	.	3.92	.	.	1.37	.	.	2.28	.	.	0.59	.	.	3.3	.	1	1	39
2	73.3333	.	.	96	94.3	38.6667	.	.	55.3	53.3	15.7	14.5	14.1	13.6	14.4	16.6	17.8	17.1	8.7	1	1	1	0	0	1	0	0	0	0	0	0	3.59	4.54	5.18	1.35	1.38	1.48	1.98	2.92	3.19	0.57	0.53	1.11	2.8	3.9	4.4	1	1	40.2857
1	65.3333	.	.	.	116	43.6667	.	.	.	61.7	18.7	.	18.3	21.2	7.5	17.5	.	22	29.6	1	1	.	1	1	0	0	.	0	1	0	1	1.37	4.98	4.62	0.38	1.41	1.33	0.66	3.21	2.86	0.71	0.79	0.93	3.4	4.4	5.1	2	1	40.7143
1	78	98.5	91.5	96.7	109.7	49.6667	56	57	55	64	18	16.7	15.7	15.2	8.2	21	19.6	17.9	16.6	1	1	1	0	0	0	0	0	0	0	0	0	1.61	4.83	5.43	0.62	1.22	1.54	0.85	3.15	3.58	0.3	1	0.67	3.4	4.9	4.9	1	1	39.8571
2	69.6667	98.7	97	.	.	39	52.3	50	.	.	16.8	15	.	.	6.6	15.9	19.1	.	.	1	1	0	.	.	0	0	0	.	.	.	.	1.49	.	.	0.8	.	.	0.61	.	.	0.17	.	.	4.7	.	.	2	1	39.1429
1	64.3333	103	.	89.3	109.7	29.6667	66	.	63.3	59.7	16.6	15.3	14.8	15.3	8.7	17.5	18.4	19.3	14.7	1	1	1	0	0	0	0	0	0	0	0	0	1.53	3.32	3.6	0.66	1.21	1.53	0.8	1.94	1.85	0.16	0.38	0.49	3.4	4.2	4.7	1	1	39.4286
1	89	91.7	90.5	95	90.7	41.3333	62	59	60.7	64.7	17	16.4	15.5	14.4	11.2	18.7	14.5	15.1	14.7	1	1	1	0	0	0	0	0	0	0	0	0	1.51	3.96	4.18	0.7	1.51	1.71	0.72	2.24	2.21	0.2	0.45	0.57	5	4.3	5.1	2	1	38.4286
2	81.3333	97.7	.	.	.	48.3333	53.7	.	.	.	16.1	.	16.5	.	10.6	15.9	.	25.1	.	1	1	.	1	.	0	0	.	1	.	0	.	.	.	.	.	.	.	.	.	.	.	.	.	.	.	.	1	1	40.1429
2	57	113	.	92.5	107.7	35.3333	67	.	69	57.3	17.4	18.7	16.7	16.1	14.5	18.5	16.2	15.4	17.7	1	1	1	0	0	1	0	0	0	0	0	0	.	3.53	3.45	.	1.42	1.25	.	1.88	1.92	.	0.2	0.61	.	3.8	3.8	2	1	39.8571
2	.	87	81.7	82	88.7	.	59.3	53.3	53	59.7	17.1	15	14.3	13.9	.	17.7	19.1	12.1	18.1	.	1	0	0	0	.	0	0	0	0	0	0	.	.	4.31	.	.	1.44	.	.	2.58	.	.	0.64	.	.	3.8	1	1	39.4286
2	70	99.5	91.7	101	101.3	40.6667	59	51	61.3	65.7	15.5	16.6	15.9	15.8	16.9	12.3	16.4	15.5	19.7	1	1	1	0	0	1	0	0	0	0	0	0	1.17	3.95	3.52	0.41	1.48	1.26	0.6	2.25	2.01	0.34	0.48	0.54	3.9	4.8	4.6	1	1	38.5714
2	69.3333	93	93.7	94.7	100	38.3333	54.5	56.3	62.7	55	19.1	17.6	17.1	17	12.8	23.6	19.9	25.7	21.7	1	1	1	1	0	0	1	0	1	0	0	0	1.85	4.62	4.61	0.79	1.48	1.24	0.93	2.81	2.87	0.29	0.71	1.09	3.4	4.2	4.7	1	1	38.2857
2	76.3333	83.7	81.7	82.3	91	49.6667	57.3	52.3	56.3	56.7	16.8	15.1	14.9	14.9	8.1	17.2	11.4	17.8	13.6	1	1	1	0	0	0	0	0	0	0	0	0	3.11	4.57	4.48	1.72	1.48	1.77	1.25	2.71	2.37	0.31	0.83	0.74	5.8	4.3	4.2	1	1	40
1	.	93	.	94.3	105	.	61	.	63.3	72.3	16.3	16.1	15.7	14.9	7.5	17.7	17.3	16.6	13.6	1	1	1	0	0	0	0	0	0	0	0	0	.	3.64	3.59	.	1.4	1.54	.	2.02	1.84	.	0.48	0.46	.	4.6	4.9	1	1	39.7143
1	67	90.5	.	97.7	102.3	38	54.5	.	61.3	66.3	17.3	16.1	16	15.6	10.1	19.7	14.4	15.3	13.7	1	1	1	1	0	0	0	0	0	0	0	0	1.25	5.12	4.82	0.53	2.08	2.27	0.51	2.82	2.2	0.45	0.49	0.76	3.2	4.5	4.6	2	1	40
1	64.6667	92.3	97.5	92.7	101.7	36.6667	59.7	66	63	61.3	18.5	18.1	17.7	16.5	8.5	21.2	23.3	18.1	19.7	1	1	1	1	0	0	0	1	0	0	1	0	1.88	3.63	.	0.94	1.18	.	0.78	2.18	.	0.35	0.59	.	5.2	4.5	.	1	1	38.2857
2	64.3333	.	102.7	96.7	112	40.6667	.	57.7	56.7	64.3	15.1	15.4	16.1	14.9	10.2	15.5	13.9	17.2	16.8	1	1	1	1	0	0	0	0	0	0	0	0	2.36	4.38	4.61	1.24	1.75	1.76	1.01	2.23	2.52	0.24	0.87	0.71	4.2	4.6	4.5	2	1	39.7143
1	65.6667	84.5	104.3	91.3	104.7	37.3333	60.5	55	56	55.7	17.9	17.6	16.8	15.4	11.2	17.8	21.5	23.4	19.3	1	1	1	1	0	0	0	0	1	0	0	0	1.35	4.17	4.02	0.48	1.13	1.23	0.71	2.6	2.43	0.34	0.95	0.78	4.4	4.3	4.7	1	1	38.1429
2	90	99	.	114.5	102	49	67	.	65.5	53.7	17.1	17.3	16.9	16.2	.	15.5	18.3	17.2	18.5	.	1	1	1	0	.	0	0	0	0	0	0	2.37	.	3.47	0.74	.	0.94	1.19	.	2.26	0.96	.	0.6	5.1	.	4.5	1	1	41.1429
1	65	87.7	.	100.7	107.3	33.3333	45.3	.	51.7	54.7	16.5	15.4	15.7	14.3	6.7	14.9	9.4	14.7	10.6	1	1	1	0	0	0	0	0	0	0	0	0	2.24	4.36	4.52	0.88	1.71	1.87	1.06	2.38	2.39	0.66	0.56	0.57	3.6	4.1	4.9	1	1	37
1	72.3333	95	99	96.3	99.7	39.3333	61	63.5	61	57.3	17	16.7	16.1	15.1	6.4	20.6	17.9	20.8	14.8	1	1	1	1	0	0	0	0	0	0	0	0	1.23	4.1	3.59	0.53	1.41	1.33	0.54	2.44	1.75	0.35	0.54	1.12	3.6	4.4	4.6	1	1	39.5714
2	72.3333	.	.	107.5	.	43.6667	.	.	77	.	16.7	15.1	15.4	.	6.2	14.5	18.6	18.3	.	1	1	1	0	.	0	0	0	0	.	0	.	1.41	4.56	.	0.63	1.54	.	0.6	2.75	.	0.39	0.6	.	4.9	4	.	1	1	40.8571
2	65	96.5	96.5	84	99	39.3333	58	62	58	63.7	15.8	16.1	15.7	14.5	8.4	12.8	15.2	18.5	.	1	1	1	1	0	0	0	0	0	.	0	0	1.12	3.61	.	0.4	0.95	.	0.54	2.49	.	0.4	0.37	.	6.7	4.1	.	1	1	40.7143
2	83.3333	79	95.3	93.3	106.3	42.3333	60.5	52.3	58	58.7	16.1	15.2	14.6	14.3	7.3	16.4	12.6	17.2	12.6	1	1	0	0	0	0	0	0	0	0	0	0	1.12	.	.	0.48	.	.	0.53	.	.	0.23	.	.	3.9	.	.	2	0	39.5714
2	66	.	.	.	.	40	.	.	.	.	.	.	.	.	.	.	.	.	.	.	.	.	.	.	.	.	.	.	.	.	.	2.34	.	.	1.39	.	.	0.9	.	.	0.1	.	.	3.5	.	.	2	0	39
1	60.3333	98.5	.	.	108.7	35.3333	56.5	.	.	64	18.6	17.7	17.3	16.3	10.8	20.6	18.1	24.6	18.9	1	1	1	1	0	0	0	0	1	0	0	0	1.47	4.72	4.39	0.73	1.21	1.25	0.59	3.21	2.27	0.33	0.65	1.91	4.7	4.8	4.7	1	1	39
1	63	.	98	85.3	106	33.5	.	62.7	62.3	60	15.5	15.2	14.5	14.2	10.8	13.5	15.3	15.3	16.6	1	1	1	0	0	0	0	0	0	0	0	0	1.9	4.82	4.88	0.96	1.59	1.65	0.82	3.03	3.01	0.27	0.44	0.49	4.9	4.7	5.2	1	1	39
1	65.3333	90	86	.	103	36.3333	59.7	46	.	55.7	16.8	15.9	14.4	14.7	9.8	16.8	14.7	15	15.4	1	1	1	0	0	0	0	0	0	0	0	0	.	4.02	3.92	.	1.14	1.62	.	2.22	2.2	.	1.45	0.21	.	5.2	5.2	1	0	38.5714
2	65.5	.	97	96.3	105.3	49.5	.	63.7	58.7	60.7	18.3	17.3	16.7	14.3	8.4	19.5	21.4	19.7	16.4	1	1	1	1	0	0	0	0	0	0	0	0	1.36	4.32	4.21	0.61	1.82	1.52	0.68	2.32	2.48	0.15	0.4	0.45	3.6	4.1	4.6	1	0	38
2	67.5	99.7	96	93.7	.	35	57	67.3	58	.	18.4	18	15.3	.	11.8	22.5	17.4	15.3	.	1	1	1	0	.	0	1	0	0	.	0	.	.	3.8	.	.	1.4	.	.	2.04	.	.	0.78	.	.	4.2	.	1	1	40.8571
1	69.3333	98.5	98	100	91	23.6667	57.5	47.3	58.3	52.7	16.4	15.8	16.4	15.2	13.8	14.5	16.4	19.5	14.7	1	1	1	1	0	1	0	0	0	0	0	0	1.05	3.51	3.03	0.52	1.07	1.01	0.42	1.98	1.79	0.24	1	0.51	4	4.4	4.5	1	1	39.1429
1	69.5	.	100	106.7	97.3	41	.	65	65	55.7	17	15.9	16.1	15.3	12	19.7	18.1	16.8	12	1	1	1	1	0	0	0	0	0	0	0	0	1.58	3.23	3.09	0.53	1.13	1.19	0.76	1.86	1.71	0.63	0.53	0.42	5	4.5	4.1	1	1	39.5714
2	60	78	100	93.7	93.7	42	46	57.3	53.3	54.3	17	15.3	14.6	15	4.4	18.1	20.2	14.5	19.9	1	1	0	0	0	0	0	0	0	0	0	0	1.29	5.63	5.09	0.7	1.46	1.34	0.5	3.77	3.53	0.2	0.88	0.48	4.6	4.8	4.8	1	1	38.2857
1	71.6667	101.7	105	103.3	95	33	64.7	63.5	68	52	17.7	18.3	17	15.9	12.3	23.2	.	21.9	17	1	1	1	1	0	0	0	.	0	0	0	0	1.72	4.49	4.84	0.9	1.46	1.44	0.54	2.53	3.22	0.62	1.09	0.39	5.9	4.4	4.2	1	1	40.5714
2	63.5	.	103.3	97.3	106	38	.	61.3	64.3	62	19.8	17.8	16.9	15.9	14.4	21.8	17.9	18.5	19.7	1	1	1	0	0	1	0	0	0	0	0	0	1.38	4.79	5.07	0.59	1.5	1.45	0.52	2.96	3.36	0.58	0.73	0.57	4.4	4.2	4	1	0	41.4286
2	82.6667	94.7	90.3	93.7	97.3	43	65.3	53	68	57.7	16.7	17.4	17.4	16.4	11.1	15.7	16.7	16.1	17.9	1	1	1	1	0	0	0	0	0	0	0	1	1.5	5.06	4.84	0.98	1.5	1.46	0.46	3.28	3.03	0.14	0.61	0.74	3.5	4.3	4.3	1	1	38.2857
1	92.3333	103	.	.	.	58.6667	61	.	.	.	17.1	15.1	.	.	13	16.7	13.7	.	.	1	1	0	.	.	1	0	0	.	.	.	.	1.55	.	.	0.87	.	.	0.54	.	.	0.31	.	.	6.1	.	.	1	1	39.8571
2	62	.	104.7	101	100.3	32	.	63.3	65	62.7	18	16.8	17.4	17	9.5	16.4	18.5	20.7	21.4	1	1	1	1	1	0	0	0	0	0	0	1	3.29	3.61	2.88	1.1	1.11	0.77	1.65	2.17	1.75	1.18	0.73	0.79	4.5	4.7	4.7	1	1	41.2857
2	71.6667	86	84.7	87.3	89	40	50	49.3	53.3	51.7	16.6	17	17.1	16.7	11.9	18.1	14.1	17.1	22.6	1	1	1	1	1	0	0	0	0	0	0	1	.	3.89	4.47	.	1.13	1.02	.	2.27	2.84	.	1.07	1.33	.	4.4	4.2	1	0	39.8571
1	75.6667	103.5	.	95	99.7	46	63.5	.	63.3	59	19.3	18.1	17.3	17.6	5.5	20	16.4	11.7	16.6	1	1	1	1	1	0	0	0	0	0	0	0	.	3.7	4.14	.	1.39	1.32	.	2.04	2.32	.	0.58	1.1	.	4.5	4.5	1	1	37.4286
1	70.3333	90	95.3	99	104.3	32.3333	53	57.3	59.7	55.3	16.1	16.3	15.8	17	12.7	18.4	18.2	19.3	22.7	1	1	1	0	0	1	0	0	0	1	0	0	1.35	3.46	4.13	0.71	1.21	1.35	0.56	2	2.59	0.17	0.55	0.42	3.6	4.1	5	1	1	39.5714
2	71.6667	93.3	103.7	108.7	103	34.6667	60.3	65.3	68	64.3	18.6	17	16.7	16.7	8.4	17	19.4	18.8	21.2	1	1	1	1	0	0	0	0	0	0	0	1	1.25	5.17	4.39	0.47	1.09	1.11	0.55	3.48	2.68	0.51	1.31	1.3	3.2	4.2	4.5	1	1	38
1	64.6667	.	.	.	.	32.6667	.	.	.	.	.	.	.	.	14.2	.	.	.	.	1	.	.	.	.	1	.	.	.	.	.	.	1.94	.	.	1.07	.	.	0.79	.	.	0.17	.	.	3.9	.	.	1	1	41
1	84.6667	102.5	102	110	.	42.6667	61.5	67	65.7	.	19	17.4	16.6	.	7.3	21	21.9	20.2	.	1	1	1	1	.	0	0	0	0	.	1	.	1.55	.	.	0.56	.	.	0.81	.	.	0.4	.	.	3.6	.	.	1	0	38.7143
2	.	97	85.3	92	.	.	66	54.7	54	.	17.8	18	17.2	.	.	20.7	24.7	22.4	.	.	1	1	1	.	.	0	1	0	.	0	.	.	.	.	.	.	.	.	.	.	.	.	.	.	.	.	1	1	38.1429
2	86.6667	81.7	152	115.5	.	47.3333	45.3	111	69.5	.	18.3	17	16.3	.	9	21.3	21	17.5	.	1	1	1	0	.	0	0	0	0	.	0	.	1.86	2.96	.	0.57	0.94	.	1.03	1.71	.	0.56	0.67	.	4.1	4.7	.	1	1	40
1	64	78.3	110.7	91.7	112.3	35.6667	57	59.3	57	59	19.4	17.1	15.4	14.8	8.9	25.5	25.1	17.5	20.2	1	1	1	0	0	0	1	1	0	0	0	0	1.67	3.86	3.95	0.72	0.71	1.21	0.88	2.77	2.49	0.16	0.84	0.54	3.2	4.9	5.2	1	1	38.2857
1	86	84	.	.	.	40	56	.	.	.	18.1	.	.	.	9.2	20.8	.	.	.	1	1	.	.	.	0	0	.	.	.	.	.	1.21	.	.	0.52	.	.	0.58	.	.	0.25	.	.	4.9	.	.	2	1	37.7143
2	90.3333	88	.	107.3	120.3	43	62	.	64.7	60.3	17.9	19	19.8	24.3	13.6	17.4	19.8	24.1	35.6	1	1	1	1	1	1	0	0	1	1	1	1	.	3.23	3.35	.	0.99	0.94	.	1.92	1.71	.	0.7	1.52	.	3.9	5.1	2	0	37.8571
2	83.3333	.	99.3	102.3	84.3	46	.	70.3	70.3	49.7	17.5	16.6	15.9	15.5	11.1	20.3	24.2	17.2	18.9	1	1	1	1	0	0	0	1	0	0	0	0	1.7	3.46	4.49	0.85	1.65	1.82	0.74	1.61	2.5	0.24	0.44	0.37	3.3	4.8	4.7	1	1	39.8571
2	78.6667	81	87	90.3	101.7	42	58	54.7	54.3	64.7	18	15.4	15.8	14.7	11.4	15.5	15.2	19.7	11.6	1	1	1	1	0	0	0	0	0	0	0	0	1.51	3.98	4.22	0.58	1.22	1.17	0.82	2.51	2.78	0.25	0.55	0.59	4.6	3.9	4.5	1	1	38.7143
2	75	96	99	100.3	107.3	33	51.3	58	63	60.3	17.1	17.1	16.3	16.5	10.6	20.6	18.5	19.5	18	1	1	1	0	0	0	0	0	0	0	0	0	.	.	4.24	.	.	1.22	.	.	2.64	.	.	0.83	.	.	4.9	1	0	41.1429
2	.	.	.	.	.	.	.	.	.	.	.	.	.	.	.	.	.	.	.	.	.	.	.	.	.	.	.	.	.	.	.	.	.	.	.	.	.	.	.	.	.	.	.	.	.	.	1	1	39.5714
2	66	.	.	.	.	47	.	.	.	.	.	.	.	.	8.1	.	.	.	.	1	.	.	.	.	0	.	.	.	.	.	.	1.25	.	.	0.62	.	.	0.52	.	.	0.25	.	.	5.4	.	.	1	1	40.8571
2	62.6667	78.5	88	98	93	35	49	63.7	67	61.3	19.2	17.4	16.1	15.6	11.1	22.3	19.7	13.1	18.9	1	1	1	0	0	0	0	0	0	0	0	0	1.42	5.79	4.68	0.71	1.01	1.19	0.55	4.07	3.05	0.34	1.54	0.95	5.1	4.4	4.5	1	1	40.2857
2	65	88.5	129	104.7	87.3	36.6667	57.5	63	66.7	55.7	17.1	16.4	16.7	17.2	14.5	18.3	21.2	14.5	22.1	1	1	1	1	0	1	0	0	0	0	0	0	1.92	.	4.07	1.04	.	1.32	0.78	.	2.44	0.21	.	0.68	5.4	.	5	1	1	38.1429
2	73	121	96.7	100.3	96.7	45	65.5	65	75.3	59.3	16.3	16.1	15.1	14.1	9.5	17.1	15.7	11.6	13.3	1	1	1	1	0	0	0	0	0	0	0	0	1.47	3.64	4.01	0.8	1.39	1.52	0.51	2.05	2.3	0.36	0.43	0.42	4.4	4.4	4.3	1	0	39
1	73.6667	99.3	147	.	.	41	63.3	82.5	.	.	17.4	15.4	.	.	6.6	15.3	14.7	.	.	1	1	1	.	.	0	0	0	.	.	.	.	1.48	.	.	0.66	.	.	0.56	.	.	0.57	.	.	6.3	.	.	1	0	39.8571
2	76	90.3	90.7	86.3	97.3	45.6667	48.3	52.3	61.7	56.7	17.1	17.6	18.1	16.5	11.8	16.4	18.1	18.9	19.7	1	1	1	1	0	0	0	0	0	0	1	0	1.45	2.9	2.86	0.78	1.02	1.14	0.58	1.45	1.49	0.2	0.93	0.5	3.6	4.7	4.2	1	1	38.7143
1	67	88	82	89.3	83.3	40	59	50	57.7	49.7	16.5	16.7	16.6	15.9	7.5	18.2	27.4	20.8	14.2	1	1	1	1	1	0	0	1	0	0	0	0	1.35	3.91	4.23	0.78	1.21	1.68	0.52	2.37	2.14	0.1	0.71	0.9	4.8	4.5	4.3	2	1	40.4286
2	79.3333	86.7	90	91.3	106.3	44.3333	62	56	64.7	69	20.5	16.6	16.1	16	11.9	26.2	24.3	18.7	17.7	1	1	1	1	0	0	1	1	0	0	0	0	.	4.38	.	.	1.01	.	.	2.73	.	.	1.39	.	.	5	.	1	1	37.5714
2	.	94.7	.	105	90	.	54.7	.	65	53.7	16.5	14.7	14.3	13.8	8.4	17.5	15.5	.	14.2	1	1	1	0	0	0	0	0	.	0	0	0	2	.	.	0.91	.	.	0.87	.	.	0.49	.	.	5.4	.	.	1	0	41
2	64.6667	92	93	91.3	103	40	65.5	57.7	61	60.7	18.2	15.2	15.3	14.7	9.5	21.9	17.3	15.7	.	1	1	1	1	0	0	0	0	0	.	0	0	1.08	3.59	.	0.53	1.5	.	0.39	1.8	.	0.35	0.67	.	3.3	4.4	.	1	1	40
1	66.6667	102	111	.	.	32	63	70	.	.	16	16.6	.	.	10.6	14.7	12.4	.	.	1	1	1	.	.	0	0	0	.	.	.	.	1.59	.	.	0.89	.	.	0.54	.	.	0.35	.	.	3.6	.	.	1	1	40.7143
1	72	91	89.7	103	.	37.6667	60	54.7	64.7	.	18.8	18.8	18.8	.	8	24.4	21.2	21.8	.	1	1	1	1	.	0	1	0	0	.	1	.	1.98	4.46	.	0.54	1.76	.	0.97	2.49	.	1.02	0.46	.	4.9	4.5	.	1	1	40.4286
2	70.6667	92	86.3	100.3	99.7	35	62.5	54.3	68.7	58	19.7	19.4	18.4	17.3	13.6	23.9	22.1	18.4	23.9	1	1	1	1	0	1	1	0	0	0	0	0	1.25	3.72	4.55	0.72	1.49	1.45	0.42	1.96	2.85	0.23	0.58	0.55	5.8	4.3	4.7	1	1	38.7143
2	62.5	.	80	83	.	40	.	49	62	.	15.7	15.8	14.2	.	10	13.8	19.7	19.3	.	1	1	1	0	.	0	0	0	0	.	0	.	2.14	5.2	.	0.52	1.45	.	1.19	3.53	.	0.93	0.48	.	4.6	4.2	.	1	1	37.5714
2	.	98.7	94.7	93.7	96	.	64.3	64	61.3	65	17.5	17.3	17.1	16.4	.	22.8	26.7	21.2	22.1	.	1	1	1	0	.	1	1	0	0	0	0	.	4.74	4.85	.	1.09	1.22	.	3.2	3.27	.	0.98	0.78	.	4.5	5.1	1	1	38
1	71.3333	89.5	.	100.7	97.3	40.3333	42.5	.	63.3	52.7	17.5	16.6	15.6	14.6	6.4	18.7	25.1	16	18.1	1	1	1	0	0	0	0	1	0	0	0	0	1.32	3.84	3.95	0.63	1.53	1.5	0.58	2.07	2.23	0.24	0.53	0.49	4.4	4.7	4.4	1	1	40
2	68.6667	.	99.7	110	103	37	.	56	65	59.7	15.9	15.3	16.7	16.7	10.4	15.5	16.6	15.3	17.7	1	1	1	1	0	0	0	0	0	0	0	0	1.83	5.45	4.49	0.88	1.53	1.51	0.75	3.64	2.68	0.43	0.62	0.66	6.7	4.6	5	1	1	38.5714
1	78	106	99.7	96.7	115.3	40	64	60	68.7	61.3	20.2	17.6	18.8	18.2	8.5	21.3	18	20.6	21	1	1	1	1	1	0	0	0	0	0	0	0	1.51	3.24	3.31	0.82	1.48	1.01	0.64	1.46	1.75	0.12	0.65	1.2	4.6	4.3	4.7	1	0	37.1429
1	.	75.5	.	.	.	.	39.5	.	.	.	17	.	.	.	.	17.5	.	.	.	.	1	.	.	.	.	0	.	.	.	.	.	1.66	.	.	0.8	.	.	0.63	.	.	0.51	.	.	3.3	.	.	1	0	41.4286
2	.	101	136	105.3	101	.	67	74	59.7	62.7	16.8	17	16.4	15.3	13.1	21.2	26.9	19.1	19.3	1	1	1	0	0	0	0	1	0	0	0	0	1.61	4.26	3.81	0.88	1.79	1.72	0.61	2.25	1.94	0.26	0.48	0.32	3.1	5	4.2	1	1	39.1429
2	59.3333	.	93	87	.	30.6667	.	59.3	59	.	15.2	15.4	15.6	.	11.4	14.8	13.3	13.6	.	1	1	1	1	.	0	0	0	0	.	0	.	2.42	2.99	.	1.18	0.94	.	1.16	1.8	.	0.18	0.55	.	4.5	4.2	.	1	1	37.8571
1	80	83	91.3	97.3	108.7	42.3333	53	69.7	63.7	67	16.1	14.8	14.8	14.4	13.5	15.6	14.9	16.3	12.2	1	1	0	0	0	1	0	0	0	0	0	0	1.49	3.05	3.29	0.66	1.58	1.47	0.63	1.25	1.6	0.43	0.48	0.47	4.1	4.4	4.5	1	1	39.7143
1	90.5	.	112.3	93	.	30.5	.	83.7	59	.	.	17	16.8	.	8.7	.	20.5	20.9	.	1	.	1	1	.	0	.	0	0	.	0	.	1.82	3.81	.	0.83	1.12	.	0.84	2.42	.	0.33	0.58	.	3.8	4.5	.	1	1	37.8571
2	66.6667	.	.	99.3	.	35	.	.	64.3	.	.	.	17.5	.	13.1	.	.	26.1	.	1	.	.	1	.	0	.	.	1	.	1	.	.	4.04	.	.	1.27	.	.	2.48	.	.	0.64	.	.	4.9	.	2	1	40
1	69.3333	113	89	92	97.3	40.6667	63	57	61	52.3	19.8	18.7	18.4	17.8	7.3	23.6	29.9	18.9	16.4	1	1	1	1	0	0	1	1	0	0	0	0	2.01	4.09	3.89	0.66	1.34	1.53	1.07	2.38	2.07	0.61	0.8	0.64	4.1	4.7	4.6	2	1	40.7143
2	63.6667	78	96.3	99.7	.	26	56	64.3	64.3	.	20.4	17.3	19.2	.	12.1	20.7	18.8	22.8	.	1	1	1	1	.	0	0	0	1	.	1	.	1.45	3.55	.	0.59	1.33	.	0.72	2.03	.	0.31	0.42	.	3.5	5.3	.	1	0	40.2857
1	.	97	.	.	95.3	.	64	.	.	62	18.2	17.2	16.9	15.2	.	18.1	13.5	14	9.6	.	1	1	1	0	.	0	0	0	0	0	0	1.31	3.34	3.82	0.71	1.18	1.22	0.49	1.92	2.34	0.24	0.53	0.56	3	3.5	4.2	2	0	38.7143
1	72.3333	89.7	98.7	89.7	.	33	49.3	57.3	56.3	.	16.7	15.6	15.5	.	6.4	18.9	15.4	13.3	.	1	1	1	0	.	0	0	0	0	.	0	.	1.44	3.78	.	0.65	1.41	.	0.67	1.83	.	0.26	1.18	.	5.2	3.8	.	1	1	38.8571
1	.	.	103	108	.	.	.	64	70.7	.	20.5	18.1	19.8	.	10.6	24	18.6	15.3	.	1	1	1	1	.	0	1	0	0	.	1	.	1.59	4.1	.	0.83	1.23	.	0.69	2.38	.	0.16	1.06	.	4.4	5	.	1	1	38
1	67.6667	92	177	.	.	45.3333	58.7	128	.	.	19.3	18.2	.	.	6.4	20.2	17.5	18.9	.	1	1	1	.	.	0	0	0	0	.	0	.	1	3.92	.	0.39	1.44	.	0.38	2.24	.	0.51	0.53	.	3.9	5.2	.	1	1	38.7143
1	.	.	96	95.7	100.5	.	.	54.7	60	52.5	15.9	15.2	15.5	15.6	.	16.8	17.7	15.6	18.4	1	.	0	0	0	.	0	0	0	0	0	0	.	3.89	4.47	.	1.21	1.47	.	2.4	2.76	.	0.61	0.52	.	5.1	4.8	1	1	41.1429
2	69	.	95.7	81.3	97.7	40.6667	.	56.3	53.3	53	16.6	15.7	14.8	14.3	9.5	18.1	17.8	14.8	14.4	1	1	1	0	0	0	0	0	0	0	0	0	1.44	3.77	.	0.56	1.73	.	0.4	1.49	.	1.04	1.19	.	4.4	4.2	.	1	0	41.5714
2	72.6667	91.3	.	97.3	.	42.6667	60	.	67.7	.	17.1	.	16.9	.	7.3	24.1	.	20.2	.	1	1	.	1	.	0	1	.	0	.	1	.	1.57	.	.	0.63	.	.	0.74	.	.	0.44	.	.	5.1	.	.	1	1	38.8571
1	61	87.3	87	80.3	.	31.3333	47.3	56	52.3	.	16	14.8	14.3	.	6.4	15.4	16.3	11.7	.	1	1	1	0	.	0	0	0	0	.	0	.	.	4.08	.	.	1.25	.	.	2.53	.	.	0.66	.	.	4.5	.	1	1	39.1429
2	79	86.5	91.3	87	95.7	49	43.5	56.3	57.3	56.3	17.3	16.7	16.3	15.9	9.5	17.4	14.7	13.6	14.3	1	1	1	1	0	0	0	0	0	0	0	0	1.9	3.61	3.52	0.92	1.02	1.22	0.87	2.25	2.05	0.24	0.74	0.54	5	4.3	4.4	2	1	41
2	69.5	100.5	101.3	109	103.7	40.5	51	60	60.3	58	19.5	17.1	20	18	10.2	24.2	17.8	17.8	22.1	1	1	1	1	0	0	1	0	0	0	1	1	1.79	4.09	3.97	1.05	2.01	1.73	0.62	1.84	1.97	0.27	0.53	0.58	4	4.9	5.1	1	1	38.2857
2	70.5	.	.	.	.	46	.	.	.	.	.	.	.	.	10.2	.	.	.	.	1	.	.	.	.	0	.	.	.	.	.	.	2.25	.	.	1.48	.	.	0.7	.	.	0.15	.	.	4.9	.	.	1	0	39.8571
1	61.5	91.5	92	97.7	100.3	39.5	62	54	61.7	62.3	19	16.9	17.1	17.5	6.7	19.7	25.1	19.1	19.3	1	1	1	1	1	0	0	1	0	0	1	1	2.82	4.92	4.52	1.66	1.54	1.47	1.04	3	2.84	0.26	0.84	0.46	3.9	4.5	4.6	1	1	38
2	58	.	106	100.3	.	29.6667	.	67	61.3	.	.	14.6	14.9	.	6.2	.	18.9	13.4	.	1	.	1	0	.	0	.	0	0	.	0	.	1.85	4.08	.	0.96	1.5	.	0.81	2.24	.	0.17	0.75	.	3.1	4.6	.	1	0	37.2857
2	.	91.3	107	86.7	102.7	.	53	64.3	59.7	62.7	16.3	16.4	17.2	15.9	8.8	13	18.3	15.4	15.6	1	1	1	1	0	0	0	0	0	0	0	0	.	4.07	3.66	.	1.32	1.34	.	2.52	2.1	.	0.5	0.48	.	4.3	3.9	1	0	40.8571
2	72	83.5	84	79	89	40	51	61	52	51	16.2	15.3	14.7	14.6	10.6	10.6	15.2	14.5	18.1	1	1	0	0	0	0	0	0	0	0	0	0	1.39	5.43	4.59	0.81	1.79	1.46	0.52	3.42	2.81	0.13	0.48	0.7	3.8	4.2	4.6	1	1	40
2	72.3333	90.7	80.3	90	.	43.6667	60.3	53.3	56.7	.	17.2	15.7	16.7	.	6.7	21.6	20.1	19.9	.	1	1	1	0	.	0	0	0	0	.	0	.	1.78	4.01	.	0.53	1.06	.	0.92	2.39	.	0.73	1.22	.	4.6	4.1	.	1	1	38.8571
1	81	103	81.7	90	89	44.6667	60	58	62.3	51	19.4	18.2	17.5	16.2	7.6	19	21	21	13.7	1	1	1	1	0	0	0	0	0	0	0	0	.	3.5	3.42	.	1.05	1.02	.	2.06	2.14	.	0.86	0.57	.	4.5	4.2	1	1	39.4286
1	78.6667	90.3	120	97.7	92.7	32	52.3	89	62.7	59.7	16.2	14.6	14.3	13.4	10.6	16.6	13.9	12.4	12	1	1	0	0	0	0	0	0	0	0	0	0	1.43	4.77	4.3	0.73	1.75	1.57	0.62	2.82	2.52	0.18	0.43	0.46	3.2	4.1	3.8	1	1	40.8571
1	73.6667	72.7	98	102.7	99.7	38.3333	50	66.3	64	59.7	15.9	16.1	15.8	14.5	6.4	15.3	23.6	17.9	12	1	1	1	1	0	0	0	1	0	0	0	0	1.67	3.6	3.17	0.87	1.5	1.25	0.66	1.84	1.71	0.3	0.57	0.46	4.5	4.7	4.2	1	1	39.1429
1	44.6667	97.3	84	91	.	23.6667	64	52	58	.	16.9	15.9	14.9	.	8.4	18.8	13.7	16.6	.	1	1	1	0	.	0	0	0	0	.	0	.	1.48	4.11	.	0.94	1.87	.	0.48	2.06	.	0.13	0.39	.	4	4.5	.	1	1	38.8571
2	.	.	77.7	.	.	.	.	43	.	.	.	13.8	.	.	7.3	.	15.2	.	.	1	.	0	.	.	0	.	0	.	.	.	.	1.55	.	.	0.7	.	.	0.58	.	.	0.6	.	.	4.3	.	.	1	1	39.8571
1	74	88.3	95.7	94.7	.	31.6667	54	57.7	63.7	.	19.5	15.3	16.2	.	10.1	16.6	16.8	15.9	.	1	1	1	0	.	0	0	0	0	.	0	.	.	3.09	.	.	1.01	.	.	1.9	.	.	0.4	.	.	5	.	1	1	40.8571
2	68	73.3	79.3	84	96.3	35	43	53	60.3	52.7	17.5	16.1	15.2	15.1	9.9	17	17.1	17.2	19.9	1	1	1	0	0	0	0	0	0	0	0	0	1.83	4.76	4.31	0.86	1.46	1.19	0.9	2.91	2.73	0.15	0.86	0.86	3.6	4.7	4.1	1	1	38.8571
2	54	97	128.5	102.3	104.3	28.6667	61.3	93	65.3	65	16.7	16.1	15.4	14.8	9	13.5	19.1	17.5	13.6	0	1	1	0	0	0	0	0	0	0	0	0	2.58	4.98	4.84	1.31	1.97	1.79	1.22	2.56	2.72	0.1	0.98	0.71	4.5	4.6	4.5	1	1	38
1	78	.	109.7	94.3	109.3	47.3333	.	63.3	59	63	18.7	16	15.8	15	10.6	18.4	17.5	17.5	12.7	1	1	0	1	0	0	0	0	0	0	0	0	1.45	3.38	3.65	0.67	1.33	1.56	0.71	1.79	1.89	0.15	0.56	0.43	4.3	5.1	4.6	2	0	39.2857
1	.	93	98.7	91	104.3	.	65.5	76.3	60	62	18.8	16.7	15.9	15.8	10.6	15.3	20.8	16.6	16.8	1	1	1	0	0	0	0	0	0	0	0	0	0.89	3.94	4.17	0.45	1.56	1.15	0.32	2.05	2.65	0.26	0.72	0.8	3.8	3.2	3.9	1	1	39.5714
1	64	.	98	95.3	.	32	.	62.3	61.7	.	18.6	16.7	15	.	10.1	21.9	19.9	13.7	.	1	1	1	0	.	0	0	0	0	.	0	.	1.22	4.04	.	0.58	1.33	.	0.5	2.5	.	0.3	0.45	.	4.8	4.1	.	2	1	38.8571
2	70.6667	91	.	111.3	.	32.3333	51	.	72.3	.	18.6	18.2	16.5	.	9.7	19.2	21.2	16.5	.	1	1	1	1	.	0	0	0	0	.	0	.	1.71	3.26	.	0.85	0.79	.	0.65	1.85	.	0.46	1.36	.	6.5	4.2	.	1	1	40
2	61	88.3	83	80.3	.	28	52	55.3	59.7	.	18.7	15.8	15.6	.	7.3	20.3	18.5	15.6	.	1	1	1	1	.	0	0	0	0	.	0	.	1.61	3.71	.	0.76	1.03	.	0.72	2.44	.	0.29	0.53	.	4.7	4.2	.	1	1	38.2857
2	81.3333	.	138	96.7	.	49	.	75	63.7	.	16.3	15.9	15.7	.	4.8	11.4	18.3	15.5	.	1	1	1	1	.	0	0	0	0	.	0	.	1.53	3.76	.	0.84	1.02	.	0.5	2.42	.	0.41	0.69	.	5.8	4.4	.	1	1	39.8571
2	72.6667	.	96.3	.	.	46	.	54.7	.	.	15.9	15.5	.	14.9	6	16.4	14.8	.	.	1	1	1	.	.	0	0	0	.	.	.	.	2.06	.	.	1.13	.	.	0.82	.	.	0.23	.	.	4.5	.	.	1	1	39.7143
1	71.6667	91.3	92.7	96.3	96.7	37.3333	52	60.7	63.7	53.3	17.9	16.5	16.5	16.2	10.6	13.9	14.7	15.6	20.2	1	1	1	1	0	0	0	0	0	0	0	0	1.04	4.28	3.82	0.21	1.48	1.25	0.38	2.56	2.36	0.98	0.52	0.46	4.2	5.1	4.6	1	1	38.2857
2	70.3333	.	.	.	.	36.3333	.	.	.	.	.	.	.	.	10	.	.	.	.	1	.	.	.	.	0	.	.	.	.	.	.	1.72	.	.	0.72	.	.	0.94	.	.	0.14	.	.	3.5	.	.	1	0	38.1429
1	.	.	.	.	.	.	.	.	.	.	.	.	.	.	.	.	.	.	.	.	.	.	.	.	.	.	.	.	.	.	.	.	.	.	.	.	.	.	.	.	.	.	.	.	.	.	1	0	37.2857
2	68	.	97	104.3	119.7	36.6667	.	59.3	65	56.3	20.5	20.4	21.3	24.4	8.4	24.1	22.6	25.8	30.3	1	1	1	1	1	0	1	1	1	1	1	1	1.58	4.32	4.48	0.63	1.4	1.35	0.72	2.62	2.61	0.5	0.66	1.13	5.9	4.6	4.8	1	0	41.1429
2	52.3333	100	87.7	87	99.3	32.6667	54	56.7	62.3	63	18.7	17.5	17.1	16.4	9.5	18.9	19.1	19.3	17.7	1	1	1	1	1	0	0	0	0	0	0	0	1.52	3.57	4.18	0.71	1.34	1.28	0.7	2.09	2.58	0.25	0.31	0.7	3.7	4.5	5	1	1	38.7143
2	78.3333	82.5	96.3	98	112.7	44	57	52	54	65.3	21.1	19.1	18.3	17.6	11.2	26.7	23.4	24.7	23	1	1	1	1	0	0	1	1	1	0	0	0	2.17	4.23	5.48	0.75	1.14	1.76	0.94	2.83	3.45	1.04	0.56	0.59	6.7	3.9	4.4	1	1	41.8571
1	61	81	103.3	.	.	33.3333	55.5	64	.	.	16.7	16.1	.	.	13.3	22.1	13	.	.	1	1	1	.	.	1	0	0	.	.	.	.	2.21	.	.	0.94	.	.	0.94	.	.	0.72	.	.	3.6	.	.	2	1	40.5714
1	73	.	94	90	103.3	41.6667	.	55.3	51.3	59.3	20	19.2	17.6	15.6	8.5	21.6	29.5	21.2	16.9	1	1	1	1	0	0	0	1	0	0	1	0	1.46	4.12	4.03	0.56	1.38	1.43	0.73	2.39	2.31	0.38	0.76	0.64	3.9	4.4	4.4	1	1	39.8571
1	61.3333	106	113	.	.	36.3333	52	72	.	.	18.2	16.5	15.9	.	10.8	26.5	17.3	.	.	1	1	1	.	.	0	1	0	.	.	.	.	2.56	.	.	1.14	.	.	1.3	.	.	0.27	.	.	4	.	.	1	1	38.4286
1	63	98.3	95.7	94.7	.	35	58	62	60	.	17.5	15.7	16.3	.	8.7	22.2	16.6	12.7	.	1	1	1	0	.	0	0	0	0	.	0	.	1.38	3.71	.	0.74	1.12	.	0.53	1.14	.	0.23	0.98	.	3.8	5	.	1	0	39.7143
1	68.5	73.7	.	.	.	46	58	.	.	.	17.2	16.6	16.9	.	6.9	27.9	13.7	15.3	.	1	1	0	1	.	0	1	0	0	.	0	.	1.91	4.72	.	0.97	1.43	.	0.77	2.97	.	0.37	0.7	.	5.4	5.1	.	1	1	38.1429
1	69.6667	98.7	100	85.3	.	39.3333	56.3	61	54	.	16.9	15.2	15.5	.	11.2	24.1	19.7	23	.	1	1	1	1	.	0	1	0	1	.	0	.	1.88	3.29	.	0.78	0.61	.	1.05	2.42	.	0.1	0.56	.	3.3	4.8	.	1	1	38.4286
1	77	82.3	94.3	92	.	39	51	56	58.3	.	19.4	18.6	17.5	.	9.9	21.9	13.5	15.3	.	1	1	1	1	.	0	0	0	0	.	0	.	2.7	3.79	.	1.13	1.16	.	1.32	2.1	.	0.54	1.15	.	3.6	4.7	.	1	1	40.8571
2	66	96	102	89.7	.	37	55.3	67	64	.	15.8	14.7	14	.	9.3	18.7	16.1	16.4	.	1	1	1	0	.	0	0	0	0	.	0	.	1.28	1.74	.	0.51	0.96	.	0.58	0.6	.	0.41	0.39	.	5.8	4	.	1	1	37.2857
2	68.3333	101.7	82.3	87.3	.	39	63	50.7	51.3	.	18	16.4	15.7	.	11.9	23.6	14.5	15.5	.	1	1	1	1	.	0	1	0	0	.	0	.	1.35	.	.	0.46	.	.	0.72	.	.	0.37	.	.	4	.	.	1	1	40
2	69	84.3	88.7	83.7	.	40	57.3	68.3	63.7	.	18.9	16.6	17.1	.	10.6	19.1	15.5	14.7	.	1	1	1	1	.	0	0	0	0	.	0	.	1.62	.	.	0.63	.	.	0.8	.	.	0.42	.	.	4.1	.	.	1	1	39.7143
1	68	84.3	.	97	.	35	61.3	.	63.3	.	18.6	16.9	17.7	.	9.9	25.4	14.7	15.3	.	1	1	1	1	.	0	1	0	0	.	0	.	1.83	.	.	0.69	.	.	0.96	.	.	0.39	.	.	6.1	.	.	1	1	39.8571
1	76.5	99.3	104.3	123	.	30.5	54	67.7	74	.	18.8	18.1	15.1	.	10.6	17.2	20.2	17.5	.	1	1	1	0	.	0	0	0	0	.	0	.	.	2.95	.	.	1.06	.	.	1.51	.	.	0.82	.	.	4.5	.	1	0	41.1429
1	84	.	.	.	.	48	.	.	.	.	21.8	.	.	.	7.5	22.5	.	.	.	1	1	.	.	.	0	0	.	.	.	.	.	1.57	.	.	0.72	.	.	0.76	.	.	0.19	.	.	4.9	.	.	1	1	38.5714
1	60	93.3	82.3	.	101.3	39.3333	58.3	62	.	61.3	17.3	15.4	15.3	15.1	9.6	23.1	19.5	18.9	13.2	1	1	1	0	1	0	0	0	0	0	0	0	2.88	3.83	4.15	1.27	0.97	0.77	1.54	2.33	3.01	0.16	1.15	0.81	3.2	4.6	4.1	1	1	38.5714
1	66.3333	93.3	94	101	93.7	23.6667	58	56	63	51.7	19.1	16.7	16.4	15	9.4	25.1	20.2	12.4	12.5	1	1	1	1	0	0	1	0	0	0	0	0	1.17	3.47	2.71	0.47	1.5	0.65	0.51	1.81	1.62	0.42	0.34	0.97	5	4.5	4	1	1	40.8571
2	42.6667	90.7	88	96.3	113	23.6667	65.3	54.7	59.7	59	18.5	16.8	17.1	16.4	10.4	22.7	21.9	16.4	23.1	1	1	1	1	0	0	1	0	0	0	0	0	1.77	3.97	3.47	0.84	1.18	1.21	0.82	2.35	1.81	0.25	0.97	0.99	4.1	4.4	4.5	1	0	39.4286
1	56	96.7	86	93.3	100	28.6667	64	48.3	53.7	57	17.4	15.9	15.7	15.4	10.5	24.4	21.9	19	18.8	1	1	1	0	0	0	1	0	0	0	0	0	1.38	4.51	4.09	0.63	1.36	1.52	0.62	2.89	2.4	0.29	0.57	0.37	4.2	3.5	4.2	1	1	39.2857
2	72	78.5	93.3	102.7	.	43.3333	45.5	52.3	63	.	15.9	14.8	15.2	.	12.6	19.5	15.7	18.1	.	1	1	1	0	.	0	0	0	0	.	0	.	1.18	4.41	.	0.36	0.99	.	0.51	2.76	.	0.67	1.44	.	5.3	4.7	.	1	1	41.1429
2	.	79.3	93	95	96.3	.	51.3	51.3	65	61.3	16	15.9	16.3	16.2	11.2	15.2	16.4	19.7	16.5	1	1	1	1	0	0	0	0	0	0	0	0	1.59	3.95	3.94	0.82	1.37	1.35	0.66	2.1	2.25	0.23	1.04	0.75	4.3	4.5	4.5	1	1	39
2	69.5	.	.	.	.	46.5	.	.	.	.	.	.	.	.	10.6	.	.	.	.	1	.	.	.	.	0	.	.	.	.	.	.	1.61	.	.	0.69	.	.	0.88	.	.	0.09	.	.	3.5	.	.	2	1	38
2	58	.	101	101.5	.	33.3333	.	66	71.5	.	15.7	14.9	15.2	.	9	19.7	14.3	12.6	.	1	1	1	0	.	0	0	0	0	.	0	.	1.25	3.81	.	0.53	1.22	.	0.58	2.05	.	0.31	1.18	.	3.5	4.8	.	2	0	38
2	79.3333	123	112	95	106	39.6667	88	70.3	76	56.7	15.7	15.7	19.2	23	12.1	22.1	16.7	26.2	34.9	1	1	1	1	1	0	0	0	1	1	1	1	1.54	4.22	3.53	0.81	1.26	0.68	0.68	2.43	2.22	0.11	1.16	1.38	4.5	5.1	5	1	1	38
2	71	82.7	71.5	71	.	33	57	45.5	47.7	.	18.8	17	17.4	.	10.6	24.9	19.3	16.2	.	1	1	1	1	.	0	1	0	0	.	0	.	2.29	4.47	.	0.56	1.23	.	1.21	2.91	.	1.13	0.72	.	3.7	4.7	.	1	1	40.2857
2	81	104.7	.	96	.	47	59	.	63.3	.	18.1	.	17.6	.	9.7	20.5	.	21.6	.	1	1	.	1	.	0	0	.	0	.	0	.	1.29	2.89	.	0.44	0.7	.	0.68	1.83	.	0.38	0.79	.	4.3	4.4	.	2	0	40.7143
1	62.5	106	.	115	.	34	63.7	.	70.7	.	21.4	19.8	17.4	.	8	28.8	21.3	20.8	.	1	1	1	1	.	0	1	0	0	.	0	.	1.53	4.02	.	0.71	1.33	.	0.69	2.46	.	0.29	0.51	.	3.1	4.2	.	1	0	38.2857
1	61.6667	89.3	106.3	90.7	92.3	36.6667	61	76	60.7	62.3	19.3	16.1	16.9	16	13.7	20.7	20.2	17.5	12.2	1	1	1	0	0	1	0	0	0	0	0	0	1.18	2.57	2.91	0.49	1.2	1.19	0.47	1.03	1.27	0.48	0.74	0.98	4.2	4.7	4.9	1	1	39.2857
1	.	90.7	87.7	95.3	.	.	46	55.3	59.3	.	15.8	16.4	16	.	.	20	17.8	15.6	.	.	1	1	0	.	.	0	0	0	.	0	.	.	4	.	.	1.48	.	.	2.18	.	.	0.74	.	.	5	.	1	1	39
1	75	92.3	108	98	97	50.5	62.7	74	54.7	55.3	16.8	15.9	17.8	16.6	11.2	18.6	17.1	19.3	13	1	1	1	0	0	0	0	0	0	0	0	0	2.02	4.66	4.59	0.66	1.75	1.65	1.2	2.71	2.81	0.36	0.43	0.21	4.4	4.3	4.8	1	1	41
2	80.5	93.3	87.7	87.7	101.7	49.5	64.3	53.3	51.3	57.3	17.2	15.1	15.8	15.5	17.2	14.7	22.1	12.6	11.8	1	1	1	0	0	1	0	0	0	0	0	0	.	4.46	5.04	.	1.44	1.47	.	2.74	3.09	.	0.62	1.05	.	4.3	4.8	1	0	40.1429
1	69.3333	83	84	110	.	28.6667	48.7	52.3	59	.	16.4	16.6	16.2	.	9.5	10.6	14.7	14.7	.	1	1	1	1	.	0	0	0	0	.	1	.	1.51	.	.	0.77	.	.	0.63	.	.	0.23	.	.	4.1	.	.	1	1	38.5714
1	69.6667	72.5	98.7	96.3	104	39.3333	50	63.7	64	68	17.1	16.2	16.1	14.8	8.2	17.1	15.6	21.3	11.5	1	1	1	1	0	0	0	0	0	0	0	0	.	5.79	5.13	.	1.43	1.4	.	4.05	3.43	.	0.67	0.65	.	4.2	4.4	1	1	41.1429
1	58	.	.	.	.	39	.	.	.	.	.	.	.	.	6.6	14.7	.	.	.	1	.	.	.	.	0	0	.	.	.	.	.	1.79	.	.	1	.	.	0.61	.	.	0.39	.	.	4.5	.	.	1	1	38.8571
2	.	86.3	.	79	86.7	.	54	.	56	51.7	15.4	16.1	15.3	15.6	.	15	23.1	19.9	19.1	.	1	0	0	1	.	0	1	0	0	0	0	.	4.33	4.54	.	1.24	1.66	.	2.87	2.71	.	0.47	0.38	.	4.9	3.7	1	1	39.5714
1	63	.	.	90.3	102	33.5	.	.	62.3	56.7	18.4	18.1	18	17.7	11.9	21.9	.	24.7	25.4	1	1	.	1	0	0	0	.	1	1	1	1	1.17	3.36	3.93	0.67	0.98	1.34	0.37	2.07	2.34	0.29	0.67	0.55	5	4.8	4.5	1	0	41.5714
1	.	.	104	.	.	.	.	70	.	.	17.9	16.6	.	.	.	23.6	18.9	.	.	1	1	1	.	.	.	1	0	.	.	.	.	.	.	.	.	.	.	.	.	.	.	.	.	.	.	.	1	1	37.8571
2	81	89	.	97	91.3	46.5	61	.	61.7	60.7	15.9	14.9	15.4	14.6	9	16.4	14.5	16.4	14.1	1	0	1	0	0	0	0	0	0	0	0	0	.	3.92	3.67	.	1	1.12	.	2.65	2.31	.	0.59	0.52	.	4.1	4.4	1	1	40.8571
2	.	.	89.3	84	84.7	.	.	62.3	56.7	58	17.2	16.5	16.4	15.7	.	20.5	21.9	20.8	14.7	1	1	1	1	0	.	0	0	0	0	0	0	.	3.83	4.25	.	1.67	1.68	.	1.94	2.41	.	0.48	0.36	.	2.9	4.6	1	1	40
2	77.5	116	.	103.3	91.3	44	59	.	62.3	66.7	17.2	16.7	17.8	15.7	8.8	18.3	27.8	24.7	21.7	1	1	1	1	0	0	0	1	1	0	0	0	1.55	4.08	3.12	0.62	1.32	0.86	0.71	2.57	1.75	0.49	0.42	1.11	3	4.8	4.8	1	0	40
2	62	82.3	89.7	95.3	98.3	23	45.7	53.7	49.7	54	19.7	16.7	16.7	18.3	15.1	21.9	19.9	20.8	20.8	1	1	1	1	1	1	0	0	0	0	0	0	2.07	3.13	3.33	1.37	1.15	1.02	0.55	1.64	1.94	0.32	0.75	0.81	3.5	4.2	4.4	1	1	39.7143
1	73	95.5	98.5	.	.	47.5	62.5	78.5	.	.	17.8	16	.	.	14.7	14.8	13.7	.	.	1	1	1	.	.	1	0	0	.	.	.	.	.	.	.	.	.	.	.	.	.	.	.	.	.	.	.	1	1	40.4286
1	72.5	.	96	.	93.7	47	.	56.7	.	55.7	16.8	16.2	.	15.5	11.2	12.9	15.3	.	15.6	1	1	1	.	0	0	0	0	.	0	.	0	1.72	.	.	0.79	.	.	0.69	.	.	0.52	.	.	.	.	.	1	1	41
2	59.5	.	.	.	.	30.5	.	.	.	.	.	.	.	.	11.2	.	.	.	.	1	.	.	.	.	0	.	.	.	.	.	.	2.24	.	.	1.18	.	.	0.83	.	.	0.5	.	.	4.5	.	.	1	0	39.5714
2	.	101.5	99.3	95.5	98	.	56.5	61	66	67.7	17.7	17.5	17.1	17.6	.	17	22.3	23.2	22.8	1	1	1	1	1	.	0	0	1	0	0	1	1.8	3.9	4.51	0.62	0.99	0.98	0.98	2.68	3.23	0.44	0.5	0.66	4.2	4.8	4.6	1	0	38.7143
1	.	95	85.3	91	84.7	.	52	57	51	54.7	16.7	16.1	16.3	15.1	.	18.4	16.8	20.2	18.6	.	1	1	0	0	.	0	0	0	0	0	0	1.36	4.31	3.68	0.75	1.39	1.28	0.52	2.73	2.24	0.19	0.42	0.36	5.6	4.4	4.8	1	1	38.7143
1	.	.	93.7	105	96.3	.	.	54.7	52.7	59	17.4	15.9	16.1	15.1	.	12.7	16.1	17.3	12.4	.	1	0	0	0	.	0	0	0	0	0	0	1.63	3.77	4.2	0.89	1.6	1.89	0.58	1.95	2.1	0.35	0.49	0.46	4.1	3.8	4.5	1	.	41.1429
2	73	97.5	87	101	92	39	62	57.3	59.3	61.3	17.4	16.6	15.5	14.7	15.8	23.3	24.2	16.8	14.7	1	1	1	1	0	1	1	1	0	0	0	0	1.97	4.61	3.94	1.01	1.5	1.38	0.93	2.89	2.32	0.07	0.48	0.52	4.1	4.3	4.4	1	1	39.2857
1	65	.	99.7	.	.	32	.	68	.	.	12.9	15	15	.	.	10.6	13	11	.	1	1	1	1	.	.	0	0	0	.	0	.	.	.	.	.	.	.	.	.	.	.	.	.	.	.	.	1	1	38.7143
1	77.5	.	.	.	111.7	48.5	.	.	.	65	17.4	.	18.4	19.7	6.9	25.9	23.1	19.5	.	1	1	.	1	1	0	1	1	0	.	1	1	0.93	4.61	4.29	0.45	2.02	1.89	0.18	2.42	2.21	0.65	0.37	0.41	2.7	4.8	4.4	1	0	41.2857
2	80	86	89.3	88.3	104.3	46.5	59.3	62.7	56.3	72.3	16.5	15.4	14	13.8	11.1	16.6	15.5	14.1	13.6	1	1	1	0	0	0	0	0	0	0	0	0	1.6	3.14	3.22	0.41	1.07	1.28	0.83	1.79	1.55	0.78	0.61	0.85	3.6	4.5	4.6	1	1	40.5714
2	62.5	95	115.3	82.3	92.7	32	65	55.7	49	56.3	14.8	14.6	14.3	13.4	7.3	13.6	17	18.5	17.2	1	1	1	0	0	0	0	0	0	0	0	0	1.49	2.74	3.9	0.78	0.7	1.43	0.49	1.37	2.24	0.47	1.46	0.5	6.3	5.1	4.5	2	0	39.2857
1	78	104.5	.	.	97.3	52	61	.	.	63.7	16.3	15.8	.	17.3	9.1	19.3	21	.	23.4	1	1	1	.	0	0	0	0	.	1	.	0	.	.	3.22	.	.	1.63	.	.	1.63	.	.	0.3	.	.	5.4	1	0	39.8571
2	67.5	.	93	77.3	.	47	.	53.7	53	.	17.1	16	15.3	.	12.1	15.5	17.8	15.5	.	1	1	1	0	.	0	0	0	0	.	0	.	.	4.07	.	.	1.13	.	.	2.7	.	.	0.52	.	.	4.9	.	1	0	40.4286
1	83.5	.	89.5	85	90.3	32.5	.	54	56	57	16	16.4	15	15.9	9.6	13.7	13	11.1	12.2	1	1	1	1	0	0	0	0	0	0	0	0	1.38	4.25	4.14	0.77	1.64	1.84	0.42	2.39	1.91	0.41	0.49	0.85	4.7	4.4	4.4	2	1	38.8571
1	61	74	87.3	91	97	34	50.7	46.3	57.3	62	17.7	17	18.1	20.9	11.7	20.8	21.3	22.7	30.4	1	1	1	1	1	0	0	0	1	1	1	1	1.24	.	4.16	0.7	.	1.87	0.45	.	2.04	0.2	.	0.55	4	.	4.6	1	1	40.7143
2	62	.	81.7	85.3	81.7	33	.	58.7	54	54.3	15.8	16.3	15.2	15.1	7	12.6	15.7	15.5	11.3	1	1	1	0	0	0	0	0	0	0	0	0	1.46	3.35	3.38	0.71	1.18	0.5	0.55	2	1.42	0.47	0.37	1.73	8.7	4.5	3.9	1	1	39.5714
2	65.5	78	95.5	74.3	89	32.5	43.3	56.5	46.7	51	16.1	16	13.8	13.5	6.6	18.9	16.8	13.1	12.6	1	1	1	0	0	0	0	0	0	0	0	0	.	3.26	3.56	.	1.63	1.53	.	1.22	1.57	.	0.89	1.01	.	4.4	4	2	1	39
2	85	.	.	102	92.3	34.5	.	.	51.7	56	15.2	.	15.4	16.9	9.5	18.9	.	17.2	22.6	1	1	.	0	1	0	0	.	0	0	0	0	1.83	4.65	3.85	0.96	1.68	1.47	0.67	2.75	1.98	0.44	0.49	0.88	4.2	4.7	4.7	1	.	42
1	70.5	85	80.3	83.3	77.3	42.5	49.3	52.7	48.3	48	16.6	16.6	16.2	15.6	10.6	18.4	19	18.4	14.8	1	1	1	0	0	0	0	0	0	0	0	0	.	3.51	4.15	.	1.35	1.26	.	1.89	2.42	.	0.6	1.03	.	3.9	4.8	1	1	39
1	61	.	.	.	.	38	.	.	.	.	.	.	.	.	9.1	.	.	.	.	1	.	.	.	.	0	.	.	.	.	.	.	1	.	.	0.53	.	.	0.34	.	.	0.29	.	.	4.8	.	.	2	0	40.1429
1	.	.	87	94	100	.	.	54.7	55.7	65	19.6	17.5	18.3	18.1	.	15.4	22.7	24.7	20.6	1	1	1	1	1	.	0	1	1	0	0	0	1.71	3.44	3.94	1.22	1.02	1.51	0.4	2.16	2.18	0.19	0.56	0.54	3.6	4.5	4.4	1	1	38.8571
2	.	101	88.3	79	94.3	.	57.7	56.3	51.7	56.7	14.4	15.3	14.3	14.5	.	20.5	25.9	21.9	21.4	1	0	1	0	0	.	0	1	0	0	0	0	1.64	4.65	3.9	0.86	1.21	1.09	0.65	3.03	2.11	0.29	0.9	1.53	5.5	4.6	4.8	1	1	38.7143
1	61.5	.	.	.	.	29	.	.	.	.	.	.	.	.	12.3	.	.	.	.	1	.	.	.	.	0	.	.	.	.	.	.	1.28	.	.	0.85	.	.	0.38	.	.	0.12	.	.	3.7	.	.	1	0	38.2857
1	.	82	.	.	.	.	46	.	.	.	17.6	.	.	.	.	17	.	.	.	.	1	.	.	.	.	0	.	.	.	.	.	.	.	.	.	.	.	.	.	.	.	.	.	.	.	.	1	1	38.2857
1	55.5	.	.	83	86	30.5	.	.	49	54	22.4	.	18.8	16.8	12.7	28.8	.	29.2	21	1	1	.	1	1	1	1	.	1	0	0	0	0.92	3.24	3.23	0.47	1.81	1.44	0.38	1.74	1.64	0.16	0.63	0.33	5.2	4.6	4.4	1	1	40.1429
2	66	.	.	.	115.3	33	.	.	.	74.7	19.7	.	.	18.6	9.5	22.4	.	.	25.1	1	1	.	.	1	0	0	.	.	1	.	1	1.9	.	.	1.07	.	.	0.58	.	.	0.55	.	.	4.7	.	.	1	1	39
2	71.5	.	.	.	.	41.5	.	.	.	.	16.8	.	.	.	8.2	18.3	.	.	.	1	1	.	.	.	0	0	.	.	.	.	.	.	.	.	.	.	.	.	.	.	.	.	.	.	.	.	1	1	39.1429
2	.	.	.	.	.	.	.	.	.	.	.	.	.	.	.	.	.	.	.	.	.	.	.	.	.	.	.	.	.	.	.	.	.	.	.	.	.	.	.	.	.	.	.	.	.	.	2	0	38.1429
1	110	.	82.3	83	72.3	91	.	53	46	54.7	15.7	14.4	13.9	13.8	10.6	20	15.6	10.4	12.4	1	1	0	0	0	0	0	0	0	0	0	0	1.95	4.43	3.98	1.34	1.8	1.34	0.52	2.34	1.98	0.19	0.64	1.45	2.6	4.3	4.5	1	1	37.5714
2	70	.	.	.	.	38	.	.	.	.	17.4	.	.	.	9.5	21	.	.	.	1	1	.	.	.	0	0	.	.	.	.	.	1.81	.	.	1.1	.	.	0.55	.	.	0.34	.	.	4.2	.	.	1	1	40.5714
2	.	.	103	100.3	91.3	.	.	57.7	61	58	17	16.4	16.8	17.3	.	21.6	22.4	18.2	25.9	.	0	1	1	1	.	0	1	0	1	0	1	.	3.81	.	.	1.78	.	.	1.87	.	.	0.36	.	.	4.5	.	1	1	38.8571
2	68.5	.	105.5	.	96	45	.	62	.	58.7	18.4	17.3	.	14.5	8.1	20.3	19.7	.	16.4	1	1	1	.	0	0	0	0	.	0	.	0	.	.	.	.	.	.	.	.	.	.	.	.	5.3	.	.	1	1	40
1	.	.	.	.	92.3	.	.	.	.	57.3	16.2	.	.	14.2	.	17.9	.	.	11.7	.	1	.	.	0	.	0	.	.	0	.	0	.	.	4.1	.	.	1.69	.	.	2.2	.	.	0.45	.	.	4.7	1	0	40.4286
2	105.5	.	.	.	.	40	.	.	.	.	16	14.5	.	.	.	18.2	.	.	.	1	1	0	.	.	.	0	.	.	.	.	.	1.66	.	.	0.61	.	.	0.88	.	.	0.37	.	.	4.3	.	.	1	1	41.4286
1	59	.	.	87	91.7	31	.	.	50.5	48.3	17.2	15.8	15.1	14.5	9.6	19.7	10.6	11.9	14.7	1	1	0	0	0	0	0	0	0	0	0	0	1.93	3.48	3.76	1.01	1.16	1.64	0.74	2.05	1.8	0.39	0.58	0.69	4.7	4.4	4.8	1	0	41.1429
2	70	.	.	.	.	30.5	.	.	.	.	.	.	.	.	11.6	.	.	.	.	1	.	.	.	.	0	.	.	.	.	.	.	1.59	.	.	0.94	.	.	0.51	.	.	0.31	.	.	4.4	.	.	2	1	40.8571
2	74	.	.	.	.	43	.	.	.	.	.	.	.	.	8.2	.	.	.	.	1	.	.	.	.	0	.	.	.	.	.	.	.	.	.	.	.	.	.	.	.	.	.	.	.	.	.	2	0	40
1	71.5	.	98.7	84	102.3	33	.	62.3	54.7	57.3	19.9	18.6	17.8	18.1	14	24.6	24.6	15.3	15.1	1	1	1	1	0	1	1	1	0	0	1	1	1.37	4.02	4.01	0.94	1.34	1.66	0.34	2.45	2.17	0.2	0.5	0.4	4.4	4.2	5.1	1	1	41
2	65	.	.	.	93.3	49	.	.	.	56	16.3	15.6	14.9	15.6	8.2	18.1	13.6	9.7	10.6	1	1	1	1	0	0	0	0	0	0	0	0	.	2.73	.	.	1.16	.	.	1.4	.	.	0.38	.	.	3.9	.	1	1	39.8571
1	62.5	.	79	99.7	96.7	39	.	52.3	59.7	69.7	18.1	16	16.1	14.9	14.7	13.7	13.7	13	14.4	1	1	1	1	0	1	0	0	0	0	0	0	1.14	3.66	3.71	0.56	1.48	1.15	0.45	1.99	2.13	0.29	0.42	0.94	4.6	4.1	4.7	1	0	39.2857
1	73	.	99	94.7	101.7	42.5	.	63.7	63	62	15.4	14.3	15.2	13.7	8.9	21.9	16.8	8.5	10.1	1	1	0	1	0	0	0	0	0	0	0	0	1.52	4.51	4.04	0.87	1.56	1.69	0.57	2.7	2.1	0.17	0.55	0.55	3.9	4.7	4.8	1	1	41
1	63.5	.	.	89.3	.	43.5	.	.	54.7	.	19.2	17.4	16.2	.	7.8	23.6	21	22.1	.	1	1	1	0	.	0	1	0	0	.	0	.	1.24	4.61	.	0.76	1.63	.	0.37	2.81	.	0.23	0.38	.	4.1	4.4	.	1	0	40.5714
1	.	.	.	83	101	.	.	.	48.7	55.3	15.6	15	15.5	13.8	11.7	14.7	13.7	14.8	18.7	1	1	1	1	0	0	0	0	0	0	0	0	1.05	4.03	4.09	0.54	1.25	1.45	0.4	2.54	2.38	0.23	0.52	0.57	5.1	4.4	4.8	1	1	38.4286
2	70.5	.	105	89.7	106.3	34	.	54	54	66	17.4	20	20	22.6	8.4	17.8	27.2	25.1	34.4	1	1	1	1	1	0	0	1	1	1	1	1	1.59	3.47	3.38	0.72	1.24	1.25	0.72	2.06	1.9	0.33	0.37	0.51	4.8	4.8	4.9	1	1	39.2857
1	78.5	.	99	96.3	99.3	44	.	53	66.7	58.7	18.3	18.6	16.4	15.4	7.3	25.9	25.9	19.7	20.8	1	1	1	0	0	0	1	1	0	0	0	0	.	4.65	4.3	.	1.36	1.4	.	3.13	2.73	.	0.36	0.37	.	4.5	4.7	1	1	38.1429
1	83	.	.	.	.	44	.	.	.	.	20.4	.	.	.	10.1	26.9	.	.	.	1	1	.	.	.	0	1	.	.	.	.	.	1.13	.	.	0.4	.	.	0.48	.	.	0.55	.	.	4.7	.	.	1	0	41.1429
1	56	.	106	94.7	105.7	30.6667	.	63	61.7	67.7	16.7	16.8	15.6	17.3	7.5	18.7	17.1	16.4	14.8	1	1	1	0	0	0	0	0	0	0	0	0	1.7	4.85	4.04	0.8	1.13	0.92	0.75	3.57	2.72	0.33	0.32	0.88	4.8	3.4	5.3	1	0	41.4286
2	.	.	.	.	.	.	.	.	.	.	.	.	.	.	.	.	.	.	.	1	.	.	.	.	.	.	.	.	.	.	.	1.67	.	.	0.8	.	.	0.77	.	.	0.21	.	.	3.4	.	.	1	1	37.4286
1	63.5	.	91	96	110	41.5	.	62.5	64.3	69.3	15.8	16.2	15.6	15.6	8.5	16.6	20.9	10.1	13	1	1	1	0	0	0	0	0	0	0	0	0	1.31	3.68	4.27	0.69	1.47	1.95	0.46	1.82	2.06	0.36	0.86	0.57	3.7	5.2	5.5	1	1	39.2857
1	72.5	98	.	.	108	39.5	64.3	.	.	71.7	17.4	15.1	16.4	15.7	11.3	18.9	18.4	15.4	17.5	1	1	1	0	0	0	0	0	0	0	0	0	2.18	3.42	3.26	0.98	1.02	1.15	0.94	2.15	1.84	0.56	0.55	0.58	2.7	4.6	5.1	2	1	37.7143
2	.	.	90.3	108	101.7	.	.	64.7	76	69.7	16.5	14.9	17	13.9	8.4	16.1	14.5	20.8	18.7	1	1	1	1	1	0	0	0	0	0	1	0	2.56	3.57	3.93	1.4	0.86	1.65	0.99	1.95	2.06	0.38	1.66	0.49	3.6	5.5	5	1	0	38.7143
1	.	98.7	119	119	.	.	63.3	66	78	.	18.2	17.4	16.9	17.5	.	19.7	20.2	21.9	22.7	1	1	1	0	0	.	0	0	0	1	0	0	.	3.14	3.5	.	0.99	1.66	.	1.84	1.66	.	0.68	0.39	5	4.6	5.3	1	1	39.5714
2	58	.	.	98	102.3	30.6667	.	.	54.3	64.3	17.7	.	16.2	15.7	8.4	23.1	.	15.5	21.2	1	1	.	1	0	0	1	.	0	0	0	0	.	3.67	4.06	.	1.02	1.31	.	1.97	2.42	.	1.49	0.72	.	4.6	5.1	1	0	40.8571
1	66.5	.	83.3	88	100.3	33.5	.	59	58	62	20.2	18	16.8	15.5	14.7	23.6	14.7	18.4	14.7	1	1	1	1	0	1	1	0	0	0	0	0	1.47	4.37	4.09	0.72	1.64	1.27	0.57	2.56	2.64	0.4	0.38	0.4	3	4.1	4.9	1	1	37.2857
2	70	.	90	88	92	35.5	.	58.7	49.7	58.3	15.7	14.6	14.3	14.1	10.6	17.2	16.4	15.5	15.5	1	1	1	0	0	0	0	0	0	0	0	0	1.5	5.08	4.37	0.72	1.19	1.37	0.56	3.6	2.66	0.47	0.64	0.74	3.7	4	4.7	1	1	39.8571
2	88	.	.	.	.	77	.	.	.	.	.	.	.	.	7.3	.	.	.	.	1	.	.	.	.	0	.	.	.	.	.	.	1.49	.	.	0.75	.	.	0.54	.	.	0.44	.	.	4.3	.	.	1	1	41
1	69.5	.	93	94	96	38	.	59	55.7	50.3	17.1	16.2	17	18.1	6.4	20.4	13.7	17.8	14.8	1	1	0	0	0	0	0	0	0	0	0	1	1.63	4.3	4.09	0.65	1.4	0.71	0.69	2.63	2.79	0.64	0.59	1.29	4	4.4	5	1	1	40.4286
2	74	.	.	.	.	37.3333	.	.	.	.	17.6	16	.	.	6.2	18.9	17	.	.	1	1	0	.	.	0	0	0	.	.	.	.	2.2	.	.	0.91	.	.	1.09	.	.	0.43	.	.	3.7	.	.	2	0	40.2857
2	66.3333	.	.	.	.	31	.	.	.	.	.	.	.	.	9.5	.	.	.	.	1	.	.	.	.	0	.	.	.	.	.	.	0.74	.	.	0.37	.	.	0.18	.	.	0.41	.	.	4.8	.	.	1	.	41.1429
1	.	.	89	.	.	.	.	63.7	.	.	20.2	17.4	.	.	11.7	23.3	15.6	.	.	1	1	1	.	.	0	0	0	.	.	.	.	2.31	.	.	1.47	.	.	0.68	.	.	0.34	.	.	3.9	.	.	1	1	41.1429
2	.	.	91.3	101.3	112	.	.	59	60	66	20	17.2	17.5	18.5	9.5	19.1	16.4	20	21	1	1	1	1	0	0	0	0	0	0	0	1	1.34	3.36	3.66	0.74	1.21	1.3	0.48	1.99	2.19	0.27	0.34	0.38	5.9	4.2	4.6	1	1	37.8571
1	71.3333	.	103.3	95.3	.	37.3333	.	66	59	.	17.9	17.1	16.3	.	11	21.6	21.9	15	.	1	1	1	0	.	0	0	0	0	.	0	.	1.72	4.67	.	0.69	1.75	.	0.87	2.77	.	0.35	0.32	.	3.4	4.8	.	1	1	40
1	57	.	82.3	102.3	103	32.3333	.	48	60	54.7	17.9	16.8	18	17.8	7.5	20.2	16.8	12.9	15.6	1	1	1	1	0	0	0	0	0	0	0	0	.	4.14	4.2	.	1.29	1.4	.	2.65	2.51	.	0.43	0.63	.	5.1	4.8	1	1	41
1	55.6667	.	81.7	.	.	33.6667	.	52.7	.	.	17.3	15.5	.	.	8.9	18.7	21	.	.	1	1	0	.	.	0	0	0	.	.	.	.	1.44	.	.	0.92	.	.	0.42	.	.	0.21	.	.	8.2	.	.	1	1	37.8571
1	.	.	98.5	101.7	106	.	.	58.5	69.7	72.7	19.4	19.2	18.5	18	8.5	21.6	23.6	20.2	26.7	1	1	1	1	1	0	0	1	0	1	0	1	2.05	3.85	4.28	1.04	1.33	1.41	0.74	1.99	2.22	0.59	1.16	1.41	4.9	5.1	4.8	1	1	40
1	65.6667	88	.	.	.	37.6667	57	.	.	.	17.5	.	.	.	9.9	16.3	.	.	.	1	1	.	.	.	0	0	.	.	.	.	.	.	.	.	.	.	.	.	.	.	.	.	.	.	.	.	2	0	40.8571
2	70.6667	.	82.5	90.7	86.7	39.3333	.	51	56.7	56.3	15.7	15	15.1	20.3	5.6	15.5	11.6	17.8	11.6	1	1	0	0	0	0	0	0	0	0	0	0	1.91	4.29	4.4	0.62	1.09	1.24	0.99	2.91	2.94	0.66	0.64	0.47	5.4	3.8	3.8	1	1	41.2857
1	55	.	97	104.7	106	28	.	60	68	62	17.4	16.5	15.9	15.2	10.6	16.6	15.6	11.7	12.4	1	1	1	0	0	0	0	0	0	0	0	0	1.39	4.87	4.75	0.57	1.23	1.45	0.54	3.33	3.01	0.61	0.68	0.64	5.1	4.7	4.3	1	1	40.5714
2	72.3333	.	102.7	82.3	92	37.6667	.	62.7	59	64	18.6	16.8	15.7	15.4	12.6	25.1	21.4	19.6	16.8	1	1	1	1	0	0	1	0	0	0	1	0	1.98	4.62	4.49	0.93	1.1	1.35	0.89	3.26	2.91	0.34	0.56	0.5	4.3	4.4	4.7	1	1	39.8571
1	.	94	.	96	.	.	55	.	65.5	.	16.1	15.7	15.5	.	.	15.6	.	19.6	.	.	1	.	0	.	.	0	.	0	.	0	.	.	5.2	.	.	1.74	.	.	3.25	.	.	0.46	.	.	4.9	.	1	0	40.2857
1	69	.	95	104	90.7	37.6667	.	66	61	54	16.3	15.3	16	15.3	9.2	16.6	15.6	16.4	15.3	1	1	1	1	0	0	0	0	0	0	0	0	1.04	3.93	3.68	0.53	1.28	1.2	0.35	2.39	2.28	0.36	0.57	0.43	4.4	4.8	4.6	1	1	40.2857
2	74.6667	.	98	97.7	113.7	40	.	53.7	57.3	63	15.5	15.6	17.7	15.6	7.3	14.1	13.6	22.6	20.5	1	1	1	1	0	0	0	0	0	0	0	0	2.07	4.24	4.61	0.86	1.42	1.54	0.98	2.54	2.87	0.51	0.62	0.43	5.8	5.4	5.1	2	0	41.4286
2	58.3333	.	103.5	96	104.3	32.6667	.	70	52.7	66.7	16.5	17.7	15.9	15.7	13.2	18.1	15	19.5	20.1	1	1	1	1	0	0	0	0	0	0	0	0	.	.	.	.	.	.	.	.	.	.	.	.	.	3.9	.	1	1	41.4286
1	72.3333	93.3	89.5	107.7	.	44	57.3	54	65	.	17.5	16.3	15.8	.	8.9	17.3	12.7	13.9	.	1	1	1	1	.	0	0	0	0	.	0	.	.	3.81	.	.	0.87	.	.	2.5	.	.	0.96	.	.	4.5	.	1	1	39.5714
1	77	.	97	87.7	.	52	.	64.5	58.7	.	18.7	16.9	17.3	.	8	16.6	17	19.3	.	1	1	1	1	.	0	0	0	0	.	0	.	.	4.69	.	.	2.26	.	.	2.26	.	.	0.38	.	.	4.6	.	1	1	38.1429
2	57	.	102.3	89.3	96	38	.	68.3	55.3	60.7	16.8	15.6	14.5	14	11.6	20.1	14.5	14.8	15.7	1	1	1	1	0	0	0	0	0	0	0	0	2.58	4.37	4.71	1.12	1.21	1.29	1.27	2.87	2.66	0.41	0.63	1.66	3.9	3.6	5	1	1	38.1429
2	.	93	.	102.7	.	.	60.3	.	73.3	.	18.6	16.5	16.9	.	18.9	.	16.4	24.8	.	1	1	0	1	.	1	.	0	1	.	0	.	1.81	.	.	0.68	.	.	0.95	.	.	0.39	.	.	3	.	.	1	1	41
2	67.3333	90.3	102	93	99	32.6667	60.7	68	61.7	64.7	17.3	16.5	16.1	16.8	10	18.9	18.1	16.2	16.8	1	1	1	0	0	0	0	0	0	0	0	0	1.82	4.4	3.92	0.62	1.16	1.31	1.06	2.89	2.28	0.31	0.76	0.71	3.9	4.4	5.2	1	1	39
2	66	.	92.3	95	.	36	.	55.3	57	.	18.6	17.7	16.4	.	9.5	21.4	20.5	14.8	.	1	1	1	1	.	0	0	0	0	.	0	.	.	4.94	.	.	1.83	.	.	2.87	.	.	0.52	.	.	4.1	.	1	1	38.7143
2	74.6667	.	101	92.7	100	46	.	60	63.7	66.7	17.7	18.6	18.5	18.3	11.6	19.1	22.5	19.5	23.9	1	1	1	1	1	0	0	1	0	0	1	1	2.01	4.5	3.75	0.94	1.25	2.13	0.9	2.87	1.4	0.37	0.82	0.49	3.5	4.2	4.5	2	0	40
2	73	101.7	108.5	103	114.7	40.6667	63.3	74	51.5	70.7	18.8	17.6	18.7	18.7	8.4	15.5	19.9	21.4	25.1	1	1	1	1	1	0	0	0	0	1	0	0	1.22	4.29	4.33	0.5	1.76	1.78	0.5	2.16	2.29	0.49	0.8	0.56	3.9	5.2	4.8	1	0	38.8571
1	.	77	95.3	93.3	87.3	.	56	59	50	52.7	16.7	16.7	16.2	14.7	.	25.1	21.6	22.6	12.4	.	1	1	1	0	.	1	0	1	0	0	0	1.25	4.85	5.03	0.51	1.24	1.09	0.58	3.29	3.25	0.34	0.69	1.5	5.6	4.8	4.5	1	1	39.4286
1	.	96	93.7	98.7	102.7	.	63	54.3	60.7	59.3	17.6	16.6	16.7	16.1	.	20.6	22.7	19.2	16.7	.	1	1	1	0	.	0	1	0	0	0	0	1.73	4.97	4.52	0.66	1.66	1.72	0.85	2.85	2.59	0.48	1.01	0.45	3.9	4.4	4.4	1	1	40.7143
1	.	.	.	100.3	87.7	.	.	.	61.3	58.3	15.7	15.3	14.4	14	11.7	20.8	20.1	21.2	12.7	1	1	1	0	0	0	0	0	0	0	0	0	1.16	4.55	4.71	0.58	1.65	1.96	0.48	2.75	2.57	0.22	0.32	0.39	5.5	4.5	4.8	1	1	40.5714
2	.	69	.	93.7	.	.	49	.	61	.	18.2	16.9	16	.	15.5	.	.	18.7	.	1	1	1	0	.	1	.	.	0	.	0	.	1.88	.	.	1.01	.	.	0.81	.	.	0.14	.	.	2.6	.	.	1	1	39.8571
1	.	84.3	101	87.7	104.7	.	54.7	57.3	62	59	14.9	16	14.9	14.1	.	18.4	19.7	18.2	12	1	1	1	0	0	.	0	0	0	0	0	0	1.19	2.22	2.61	0.79	1.69	2.12	0.34	0.43	0.36	0.14	0.21	0.28	4	4.6	4.4	1	0	39.5714
1	.	87.5	96.7	87.7	103	.	48	55.7	56	54.3	17.4	15.8	15.2	14.8	.	22.7	17.7	13	14.1	.	1	1	0	0	.	0	0	0	0	0	0	.	3.73	3.4	.	1.52	1.65	.	1.92	1.55	.	0.63	0.44	.	4.3	4.8	1	1	38.8571
1	73.3333	96	95.3	94.7	100.3	42	59.3	54	58.7	62.3	17	15.4	14.9	14.5	11.7	20.4	14.7	14.6	13.5	1	1	0	0	0	0	0	0	0	0	0	0	1.54	3.36	2.91	0.62	1.46	1.24	0.76	1.75	1.37	0.36	0.33	0.66	4.9	4.1	4.9	1	1	41
2	72	.	103	.	.	37.6667	.	66.7	.	.	16.6	16.8	.	.	12.1	18.9	16.4	.	.	1	1	1	.	.	0	0	0	.	.	.	.	1.46	.	.	0.45	.	.	0.75	.	.	0.57	.	.	4.6	.	.	2	0	37.2857
1	56	.	.	.	.	30	.	.	.	.	.	.	.	.	7.8	.	.	.	.	1	.	.	.	.	0	.	.	.	.	.	.	1.36	.	.	0.66	.	.	0.58	.	.	0.26	.	.	3.6	.	.	2	1	39.5714
2	86.6667	73	107.5	96.3	104.7	49	48	55.5	64.3	55.3	20.4	18.5	18.7	19	19.3	21.9	21.9	22.3	25	1	1	1	1	1	1	0	0	0	1	1	1	.	4.64	4.18	.	1.36	1.6	.	3.01	2.24	.	0.6	0.74	3.5	4.7	4.7	1	1	39.8571
1	70.6667	83	.	76.3	91.3	38.6667	70	.	54	65.7	16.8	15.2	15.2	14.8	13.5	23.6	18.4	19.7	16.6	1	1	0	0	0	1	1	0	0	0	0	0	.	2.74	2.56	.	1.36	0.92	.	1.23	1.22	.	0.32	0.92	.	4.6	5	1	1	38.5714
1	76	111	.	90.3	.	51	59	.	62	.	18.2	16.2	16.9	.	11.7	21	14.7	22.3	.	1	1	0	0	.	0	0	0	1	.	0	.	1.73	3.79	.	0.85	1.67	.	0.76	1.74	.	0.27	0.84	.	3.8	4.9	.	1	1	39
1	70.5	.	.	.	.	37	.	.	.	.	.	.	.	.	15.1	.	.	.	.	1	.	.	.	.	1	.	.	.	.	.	.	1.41	.	.	0.73	.	.	0.45	.	.	0.5	.	.	4.4	.	.	1	1	40
2	.	90.3	89.5	88	106.3	.	58.7	50	52	60.3	18	17	16.2	16	.	19.9	14.8	18.9	19	.	1	1	0	0	.	0	0	0	0	0	0	1.15	3.9	3.78	0.57	1.27	1.42	0.49	2.45	2.14	0.2	0.4	0.49	5.4	4.6	5.3	1	1	39.5714
2	.	109.3	87.3	89	100	.	76.3	57.7	58.7	60	16.9	16.4	15.7	15.4	.	12.3	15.2	19.1	14.5	1	1	1	0	0	.	0	0	0	0	0	0	.	3.48	3.9	.	1.35	1.54	.	1.96	2.15	.	0.38	0.46	.	3.9	4.5	1	1	40
2	.	81.3	83.3	100	96.3	.	50.3	49.7	68	57.7	15	14.2	14.7	13.7	.	11.6	8.9	14.1	13.6	.	1	0	0	0	.	0	0	0	0	0	0	.	3.25	3.76	.	1.34	1.66	.	1.68	1.93	.	0.51	0.38	.	5.3	4.6	1	1	38.2857
2	63.5	79	85.3	85	102	31	44.7	50.3	50.7	56	17.8	16.7	17.3	16.4	10.7	18.2	17.2	21.9	17	1	1	1	1	0	0	0	0	0	0	0	0	1.44	3.92	3.64	0.47	1.27	1.43	0.54	2.46	1.75	0.94	0.41	1	4.3	4.5	4.9	1	1	40.1429
1	74.6667	113	101	93.3	105.3	37.6667	67	58.3	58.3	63.7	16.8	15.2	15.5	15.8	10.1	16.6	18.4	13.7	14.8	1	1	0	0	0	0	0	0	0	0	0	0	2.05	5.34	4.81	0.84	1.67	1.5	0.94	3.13	2.59	0.59	1.17	1.58	4.9	4.8	4.7	1	1	38.2857
2	70	.	.	.	.	39.6667	.	.	.	.	16.9	15.6	.	.	11.6	14.5	21.2	.	.	1	1	1	.	.	0	0	0	.	.	.	.	1.79	.	.	0.53	.	.	0.81	.	.	0.99	.	.	3.1	.	.	2	0	40.7143
1	62.6667	90	97.3	83	94.3	39.3333	53	53.7	57	59.3	18.8	17.1	16.8	15.5	12.7	20.2	18.1	18.7	15.6	1	1	1	1	0	1	0	0	0	0	0	0	2.18	3.08	4.53	0.63	0.9	1.43	1.17	1.92	2.67	0.83	0.56	0.93	6.6	4.9	5	1	1	38.4286
2	.	.	88	94	87.3	.	.	63.3	61.7	55	.	15.6	15.6	14.5	8.8	.	14.1	20.5	12.1	1	.	1	0	0	0	.	0	0	0	0	0	2.14	4	4.57	1.24	1.69	1.92	0.8	2.17	2.37	0.22	0.31	0.62	5.1	4.6	4.6	2	0	40
2	69.6667	.	94	102	111	38.3333	.	57.3	68.7	68.7	16.1	15	14.6	14.2	10.6	17.5	15.5	18.4	16.6	1	1	1	1	0	0	0	0	0	0	0	0	3.06	3.97	3.29	1.59	1.62	1.78	1.39	2.07	1.05	0.17	0.62	1	4.7	3.8	5.5	1	0	37.4286
2	65.3333	89.7	.	113.3	104.3	38.3333	63	.	59	59.3	18.3	17.2	15.7	15.7	9.5	19.9	21	22.8	15.7	1	1	1	1	0	0	0	0	1	0	0	0	1.07	4	3.96	0.41	1.24	1.49	0.47	2.54	2.23	0.42	0.49	0.52	4.3	4.4	4.5	1	1	40.2857
2	67.6667	100.7	88.3	88.3	101	36.6667	66	60	62	59.3	17.4	15.8	15.6	16.1	6.9	21	11.6	17.9	18.9	1	1	0	0	0	0	0	0	0	0	0	0	.	3.65	3.62	.	1.4	1.29	.	2.05	2.09	.	0.43	0.52	.	4.1	4.6	1	1	39
1	58.3333	75	.	.	95.3	36.6667	59	.	.	63	15.2	15.6	15.5	13.6	10.3	13.7	11.2	20.2	11.7	1	1	1	0	0	0	0	0	0	0	0	0	1.45	3.8	.	0.72	1.4	.	0.62	2.04	.	0.24	0.78	.	5.4	4.6	.	1	.	40.2857
1	.	96.3	86.3	88	99.7	.	53	58	58	58.3	15.6	14.7	14.6	16.3	.	14.7	11.2	13.8	15.1	1	1	1	0	0	.	0	0	0	0	0	0	1.08	4.1	3.93	0.47	1.43	1.68	0.52	2.57	2.11	0.2	0.22	0.3	4.8	4.3	5	1	1	39.1429
2	63.3333	89	.	.	98.7	35.6667	58.7	.	.	56.7	17.8	16	.	15.1	.	18.9	21.9	16.8	21.2	1	1	1	.	0	.	0	0	0	0	0	0	1.57	4	3.94	0.65	1.38	1.28	0.75	2.37	2.27	0.38	0.54	0.85	4.4	3.9	4.3	1	0	40
1	66.6667	94	93.3	.	.	40.6667	55	60	.	.	16.3	14.9	.	.	9.6	17.2	15.6	.	.	1	1	1	.	.	0	0	0	.	.	.	.	1.35	.	.	0.6	.	.	0.56	.	.	0.42	.	.	3.7	.	.	1	1	40.8571
2	77	88	87	94	104	44.3333	55	58	61	62.3	19	18.3	18.9	18.6	10.4	24.1	20.2	23.1	22.4	1	1	1	1	1	0	1	0	1	0	1	1	1.53	4.15	4.04	0.62	1.53	1.42	0.82	2.32	2.29	0.19	0.66	0.71	2.7	4.5	5	1	1	38.1429
1	.	102.5	101.3	97	102	.	46	51.7	56.7	58	17.6	16.2	16	14.1	6.4	17.5	11.5	13.8	8.5	1	1	1	0	0	0	0	0	0	0	0	0	.	3.26	3.32	.	1.31	1.11	.	1.72	1.91	.	0.5	0.65	.	3.3	4.4	1	1	38.7143
1	67.6667	.	.	99.7	93.7	53	.	.	64.7	52.3	17.2	18.1	17.2	17.3	7.5	13	15.1	17	11.9	1	1	1	1	0	0	0	0	0	0	0	0	.	4.06	3.81	.	1.12	1.35	.	2.48	2.2	.	1	0.56	3.8	5.1	5.2	1	1	41.2857
1	.	88.7	91.3	80.3	93.7	.	57.7	55	57.3	60.7	17.8	17	16.7	15.5	.	14.7	15.6	13.2	10.3	1	1	1	1	0	.	0	0	0	0	0	0	1.18	4.32	3.93	0.41	1.38	1.53	0.53	2.73	1.92	0.53	0.45	1.05	3.9	4	4.6	1	0	40.5714
2	63.6667	79.3	.	82	97	39	46.3	.	53.3	51.7	17	.	17	15.9	10.6	18.5	.	20.8	17.7	1	1	.	1	0	0	0	.	0	0	0	0	.	3.1	2.91	.	0.73	1.2	.	1.89	1.32	.	1.05	0.86	4.1	4.1	4.7	1	1	41.4286
2	.	89.7	96	89	94	.	51.7	68	58.7	53.3	17.4	16.8	15.9	16.9	.	22.6	21.4	18.9	20.3	1	1	1	1	0	.	1	0	0	0	0	0	.	3.95	4.64	.	0.84	1.46	.	2.39	2.62	.	1.58	1.22	.	3.9	4.9	1	1	40
2	69.6667	72.5	85.5	84	93.7	39.6667	62	53	55	56	14.9	14.3	13.9	13.2	7.3	23.3	15.5	19.7	12.1	1	1	1	0	0	0	1	0	0	0	0	0	.	3.46	4.38	.	1.28	1.72	.	1.91	2.32	.	0.59	0.74	.	4	4.7	1	1	40.2857
2	64	92	104.5	95.7	.	36.6667	61	66.5	62.7	.	17.6	18.6	17.3	.	9.5	21.9	24.5	22.6	.	1	1	1	1	.	0	0	1	0	.	0	.	1.34	3.99	.	0.53	1.39	.	0.56	2.41	.	0.54	0.57	.	6	4.6	.	1	1	38.8571
1	80.3333	72.5	83.7	100	95	41.3333	45	58	61.7	55	17.7	17.6	16.8	15.7	11	22.7	23.6	19	17.9	1	1	1	1	0	0	0	1	0	0	1	0	.	3.41	3.6	.	1.21	1.34	.	1.98	1.91	.	0.48	0.77	.	4.4	4.8	1	1	38.8571
1	.	90	89	.	95.3	.	59.3	56.7	.	58.7	17.9	16.5	15.7	14.7	.	23.3	18.4	23.1	19.3	1	1	1	0	0	.	0	0	1	0	0	0	.	5.46	4.75	.	1.24	1.54	.	3.8	2.81	.	0.92	0.88	.	5.1	4.5	1	1	37.1429
1	62	.	.	.	.	44	.	.	.	.	.	.	.	.	7.5	.	.	.	.	1	.	.	.	.	0	.	.	.	.	.	.	.	.	.	.	.	.	.	.	.	.	.	.	.	.	.	1	0	37.1429
2	75.5	101.5	.	107	132.3	38.5	55.5	.	57.5	64.3	17.6	17.3	17.4	16.9	17.2	21.6	22.4	20.8	21.2	1	1	1	1	0	1	0	1	0	0	0	0	1.62	3.64	.	0.54	1.33	.	0.81	2.1	.	0.59	0.45	.	5.3	4.8	.	1	1	41.1429
2	66.3333	.	.	.	.	35	.	.	.	.	.	.	.	.	15.1	.	.	.	.	1	.	.	.	.	1	.	.	.	.	.	.	2.03	.	.	0.94	.	.	0.99	.	.	0.22	.	.	4	.	.	1	1	38.8571
1	86.5	.	90.3	83.7	103.7	56.5	.	56.7	54.3	66.3	18.6	16.6	15.1	15.4	8.7	21	17.2	17.1	13.7	1	1	1	0	0	0	0	0	0	0	0	0	1.45	2.63	3.54	0.48	0.67	1.11	0.74	1.64	2.08	0.51	0.7	0.76	4.2	4.4	5	1	1	41.2857
2	.	79.5	82	73.3	111.3	.	63	51.3	50	59.7	15.1	14.2	14.3	13	.	15.5	15.9	16.4	16.4	1	1	1	0	0	.	0	0	0	0	0	0	.	3.86	.	.	1.03	.	.	2.37	.	.	1.01	.	.	4.3	.	1	0	40.1429
2	78.3333	86.7	104.5	96	99.3	45.3333	52.7	69.5	66.3	60.3	15.5	16.5	16.3	14.5	14.5	17.2	17	18.2	22.1	1	0	1	0	0	1	0	0	0	0	0	0	2.03	4.03	3.78	0.72	1.28	1.13	1.12	2.42	2.23	0.42	0.71	0.92	4.1	4.3	3.7	2	0	40.7143
1	64.6667	97	94	87.7	95.7	36	67	51.7	56	60.7	18	16.9	16.5	15.6	13	18.1	18.4	23.6	21	1	1	1	1	0	1	0	0	1	0	0	0	1.13	3.51	3.75	0.51	0.95	0.91	0.53	1.97	2.3	0.2	1.28	1.17	2.8	4.6	4.8	1	1	40.7143
1	77.6667	89.7	.	91	.	41	52.3	.	59.3	.	18.8	16.6	16.1	.	8.5	20.8	17.9	16.7	.	1	1	1	1	.	0	0	0	0	.	0	.	.	4.23	.	.	1.31	.	.	2.68	.	.	0.52	.	.	4.6	.	1	1	40
2	67.5	99	95	107	.	45	55	53	59.3	.	18.5	17.1	15.6	.	9.7	17.8	12.6	19.7	.	1	1	1	1	.	0	0	0	0	.	0	.	1.78	4.36	.	0.89	1.23	.	0.76	2.77	.	0.28	0.78	.	6.3	4.5	.	2	0	40.4286
2	77.6667	.	92.7	.	106.7	43.3333	.	61.3	.	63	16.1	15.8	16.3	15.2	8.4	12.6	16.1	16.4	17.2	1	1	1	0	0	0	0	0	0	0	0	0	1.8	4.27	4.67	0.81	1.06	1.49	0.89	2.42	2.99	0.21	1.72	0.42	4.6	4.7	4.2	1	1	39.1429
2	77	90	.	93.3	115.3	41	67.7	.	56.7	59.3	14.8	14.9	14.8	14.9	9.5	12.3	9.8	14.8	15.5	1	1	1	0	0	0	0	0	0	0	0	0	0.76	4.04	4.02	0.38	1.36	1.53	0.27	2.35	2.02	0.23	0.73	1.03	4.3	4.7	5.1	1	1	38.1429
1	62	99.3	81	101.7	.	35.3333	58	56.7	60.7	.	17.3	15.8	16	.	9.6	18.4	15.3	19.3	.	1	1	0	0	.	0	0	0	0	.	0	.	1.87	3.98	.	0.87	1.73	.	0.91	1.98	.	0.19	0.6	.	3.9	2.7	.	1	1	37.5714
1	73.6667	91.5	98	97.3	109	42.5	58.5	62.7	67	66.3	18.3	16.2	15.6	15.1	7.5	13.7	15.9	12.4	9.1	0	1	1	1	0	0	0	0	0	0	0	0	2	2.9	3.74	1.05	1.3	1.65	0.9	1.17	1.85	0.11	0.93	0.52	3.6	5.2	4.5	1	1	37.2857
1	60	.	101	85	101.3	38	.	65	60.5	59.3	16.4	17.7	16.7	16.4	9.6	17.2	16.7	14.9	12.5	1	1	1	1	0	0	0	0	0	0	0	0	1.05	2.9	2.98	0.46	1.42	1.47	0.47	1.21	1.24	0.26	0.6	0.6	4.4	4.7	4.7	1	1	37.2857
1	69.3333	94	97.7	96.3	108.3	34.6667	61.5	63.7	63	64.7	16.5	16.6	15.8	17	10.3	11.7	13.2	10.6	12.2	1	1	1	0	0	0	0	0	0	0	0	0	2.06	4.16	4.09	0.9	1.51	1.88	0.89	2.3	2.06	0.58	0.76	0.33	5.7	5	4.7	1	0	40.7143
1	74	91	115.7	111.3	108	44.5	49	55	60.3	57	18.1	16.9	17.3	16.8	8.4	17.2	18.4	12.1	14.7	1	1	1	1	0	0	0	0	0	0	0	0	.	4.63	4.15	.	1.85	1.32	.	2.62	2.67	.	0.34	0.35	.	4.4	4.5	1	0	39.7143
2	66.5	87.5	92.3	88.7	94.7	32.5	60	57.3	56.7	56.7	18.4	16.3	16.7	16.2	12.6	23.9	25	21.6	22.1	1	1	1	1	0	0	1	1	0	0	0	0	1.28	4.57	4.04	0.64	0.99	0.78	0.55	3.14	2.88	0.19	0.95	0.83	4.6	4.5	4.2	1	1	40.4286
2	.	87	91.3	87	104.3	.	46.5	58.7	52.3	54	16.1	15.6	15.1	14.6	10.6	19.5	19.1	15.7	19.4	1	1	1	0	0	0	0	0	0	0	0	0	1.71	3.92	3.88	0.57	0.86	0.96	0.84	2.71	2.7	0.66	0.76	0.48	4.9	4.6	5	1	1	40
1	79	85	120	113.7	121.3	41.6667	53	85	59.3	70.3	18.1	15.5	16.1	15.5	10.6	20.2	15.9	19.3	15.6	1	1	1	0	0	0	0	0	0	0	0	0	1.8	3.65	3.21	0.95	1.12	1.18	0.73	2.26	1.78	0.26	0.59	0.55	3.4	4.8	4.5	1	1	39.7143
1	.	87.3	85.3	105.3	.	.	53.3	52.3	65.7	.	.	17.2	15.6	.	.	19.3	11.7	12.7	.	.	.	1	0	.	.	0	0	0	.	0	.	.	4.14	.	.	1.4	.	.	2.35	.	.	0.86	.	.	4.4	.	1	1	41.4286
2	68	70	93.7	100.3	115	37	45	62.7	67.3	70	17.1	16.7	16.4	18.8	12.6	18.1	15.8	16.8	22.4	1	1	1	1	1	0	0	0	0	0	0	1	1.48	3.31	3.65	0.78	1.86	1.67	0.61	1.31	1.75	0.19	0.3	0.5	4.7	4.6	4.7	1	0	41.1429
2	75	74.7	.	96.3	89.7	43.3333	59.3	.	59.7	56.3	17.6	18.7	17.2	16.7	10.2	18.9	19.9	16.8	16.6	1	1	1	0	0	0	0	0	0	0	0	0	1.44	3.5	3.62	0.7	1.16	1.27	0.58	2.12	2.16	0.36	0.47	0.41	5.9	3.8	4.4	1	1	39
1	.	101.7	99.7	96	.	.	52.7	55.7	48.3	.	16.1	14.2	15.2	.	.	18.7	11.9	10.6	.	.	1	0	1	.	.	0	0	0	.	0	.	.	3.62	.	.	1.38	.	.	2.03	.	.	0.45	.	.	4	.	1	0	39
1	67.6667	.	.	.	.	37.3333	.	.	.	.	16.5	.	.	.	10.6	18.4	.	.	.	1	1	.	.	.	0	0	.	.	.	.	.	1.89	.	.	0.61	.	.	1.1	.	.	0.4	.	.	4	.	.	1	0	39.7143
1	80	91	111.7	89.7	90.7	54.6667	62.3	71.7	55.7	53	18.3	19.8	18.8	17.1	10.6	12.7	23.7	17	15.1	1	1	1	1	0	0	0	1	0	0	0	0	1.44	.	2.66	0.91	.	1.5	0.5	.	0.95	0.06	.	0.45	3.8	.	4.5	1	1	37.8571
2	68	91	97	123.3	108.7	34.6667	57.3	66	82	63.3	17	15	14.3	14	11.1	19.7	20.9	19.7	15.5	1	1	1	0	0	0	0	0	0	0	0	0	1.79	4.25	3.93	0.71	1.18	1.13	0.98	2.8	2.53	0.21	0.6	0.58	3.6	4.4	4.6	1	1	39.1429
2	67.3333	.	102	98.7	102	41.6667	.	64.3	64	59.7	19.2	17.5	16.4	15.5	7.3	21.9	22.3	18.5	17.5	1	1	1	1	0	0	0	0	0	0	0	0	2.48	4.1	3.96	1.1	1	1.2	1.32	2.76	2.43	0.14	0.74	0.71	4.1	4.4	4.2	1	1	39.2857
1	58	94.7	78.7	78.7	.	29.3333	57.7	56	51.3	.	20.9	17.6	17	.	10.6	23.6	26.9	17.6	.	1	1	1	1	.	0	1	1	0	.	0	.	1.39	3.27	.	0.58	1.16	.	0.7	1.66	.	0.25	0.98	.	3.4	4.5	.	1	0	39.7143
1	74.6667	99.5	89.7	91.3	89.3	43	57.5	52.7	53.3	51	18.7	17.6	17.2	16.2	8.5	22.3	25.7	20.8	15.6	1	1	1	1	1	0	0	1	0	0	0	0	1.42	4.55	4.15	0.35	1.28	1.13	0.69	2.79	2.53	0.83	1.04	1.06	4.4	4.9	4.5	1	1	40.5714
1	91.3333	.	.	.	.	50.3333	.	.	.	.	.	.	.	.	10.5	.	.	.	.	1	.	.	.	.	0	.	.	.	.	.	.	2.05	.	.	1.2	.	.	0.79	.	.	0.14	.	.	5.3	.	.	2	0	38.4286
2	66.6667	.	85	93.7	91.7	49.3333	.	54.7	63.3	55	.	14.4	14.9	15	6.2	19.7	19.7	13.6	24.3	1	.	1	0	0	0	0	0	0	0	0	0	1.36	3.68	.	0.54	1.92	.	0.41	1.51	.	0.89	0.55	.	3.7	4.7	.	1	1	41.7143
2	73	92.7	82.7	88	96.3	47	61	53.7	51.3	57.3	15.8	15.5	15	14.3	11.6	15.9	19.5	17.2	15.2	1	1	1	0	0	0	0	0	0	0	0	0	1.49	3.65	.	0.65	1.93	.	0.58	1.5	.	0.57	0.47	.	5.7	4.3	.	1	1	41.2857
2	83	.	.	.	.	54.6667	.	.	.	.	.	.	.	.	13.6	.	.	.	.	1	.	.	.	.	1	.	.	.	.	.	.	.	.	.	.	.	.	.	.	.	.	.	.	.	.	.	1	1	40
1	.	87.3	86	95.7	87.7	.	55.7	59	60.7	60	17	14.8	15.2	15	.	20.2	21.6	14.7	14.3	1	1	1	1	0	.	0	0	0	0	0	0	2.12	.	3.16	0.83	.	0.99	1.04	.	1.88	0.54	.	0.64	3.9	.	4.8	1	1	40
1	69	93	94.7	.	96	56	58.3	64.3	.	57.3	17.7	17.9	.	16.1	6.4	22.7	22.2	.	22.4	1	1	1	.	0	0	0	0	.	1	.	0	1.49	.	3.74	0.72	.	1.43	0.62	.	2.06	0.34	.	0.55	5.6	.	3.9	1	1	40
1	84.3333	103.7	107.3	102.7	105.7	46.6667	55.7	64	72.7	63.3	15.5	15.8	15.2	14.7	9.1	14.7	15.4	9.9	9.1	1	1	1	0	0	0	0	0	0	0	0	0	1.59	3.79	3.64	0.77	1.1	1.29	0.66	2.45	2.06	0.34	0.52	0.64	3.9	4.6	4.4	2	0	39.7143
2	88.3333	94	94	95.3	.	56	52.3	53.3	62	.	17.9	17.1	17	.	13.9	19.7	20.3	14.2	.	1	1	1	1	.	1	0	0	0	.	0	.	.	4.14	.	.	1.52	.	.	2.34	.	.	0.61	.	.	2.7	.	1	1	39
1	70	108	91	92.7	103.3	43	76	65.3	55.7	58	16.7	17.4	16.7	16.4	10.6	16.6	17.4	14.7	17.5	1	1	1	1	0	0	0	0	0	0	0	0	2.52	.	.	0.68	.	.	1.5	.	.	0.75	.	.	4.1	.	.	1	0	41
2	77.3333	91.3	97	99.3	99	40.3333	62.3	58.7	58	59	17.5	16.5	15.8	15.5	.	22.4	20.7	15.9	17	1	1	1	1	0	.	0	0	0	0	0	0	1.94	3.69	.	0.89	1.12	.	0.83	2.3	.	0.47	0.6	.	5.4	4.1	.	1	1	39.2857
1	84.6667	121	97.7	101.3	.	40	75	72.7	65	.	20.8	17.6	17.3	.	8.5	23.6	25.9	19.9	.	1	1	1	1	.	0	1	1	0	.	0	.	.	4.71	.	.	2.02	.	.	2.49	.	.	0.44	.	.	4.9	.	1	1	39.5714
2	75.3333	.	.	.	.	44.3333	.	.	.	.	.	.	.	.	11.8	.	.	.	.	1	.	.	.	.	0	.	.	.	.	.	.	.	.	.	.	.	.	.	.	.	.	.	.	.	.	.	1	1	41
2	64	85	95.3	84.7	93.7	39.3333	58.5	53.7	56.3	53.3	16.7	16.4	15.3	14.5	10.6	23.8	22.3	18.7	16.8	1	1	1	1	0	0	1	0	0	0	0	0	.	4.61	4.13	.	1.25	1.28	.	3.08	2.58	.	0.61	0.59	.	4	4.5	1	1	41.2857
2	79.5	111	113	116.3	.	39.5	67	73.5	76.7	.	16.5	15.1	14.1	.	12.8	15.7	11.3	14.8	.	1	1	1	1	.	0	0	0	0	.	0	.	1.49	3.76	.	0.66	1.29	.	0.67	2.05	.	0.34	0.91	.	4.4	5.1	.	1	1	39.4286
1	78.3333	84.5	105.7	101.7	.	44	53.5	66.3	64.7	.	21.8	20.2	20.4	.	8.5	25.7	25.7	26.2	.	1	1	1	1	.	0	1	1	1	.	1	.	2.15	4.56	.	1.02	1.6	.	1.06	2.6	.	0.16	0.78	.	2.8	4.6	.	1	0	38.4286
2	93.6667	93	80.7	97	96.3	57	54.5	58.7	55.3	61.7	15.2	13.9	14.9	14.2	9.1	13.3	12.6	11.3	9.7	1	1	1	0	0	0	0	0	0	0	0	0	1.18	3.89	3.7	0.62	1.3	1.15	0.43	2.15	2.17	0.28	0.95	0.82	3.1	4.8	4.4	1	0	40.2857
2	65	113.7	90.3	121.5	102.3	35.6667	71	58.7	76.5	63.7	17	16	16.2	16.1	6.9	18.7	19.9	13.4	15.6	1	1	1	0	0	0	0	0	0	0	0	0	1.89	3.92	.	0.95	1.72	.	0.83	1.84	.	0.23	0.79	.	4.6	4.8	.	1	1	37.1429
2	68	101.7	106	104	109.3	42.3333	63.7	62	66.3	56	15.6	15	15.4	18.6	11.2	15.2	14.7	18.3	25.3	1	1	1	1	1	0	0	0	0	1	0	1	.	.	.	.	.	.	.	.	.	.	.	.	.	.	.	2	0	37.8571
2	72.3333	81.7	79.3	82	.	34	57.3	48	48.7	.	16.5	15.5	15.4	.	8.4	17.2	23.2	15.9	.	1	1	1	1	.	0	0	1	0	.	0	.	1.51	5.34	.	0.49	0.81	.	0.82	3.44	.	0.43	2.38	.	4.8	4.2	.	1	1	40.2857
2	67	.	.	.	.	39	.	.	.	.	.	.	.	.	8.8	.	.	.	.	1	.	.	.	.	0	.	.	.	.	.	.	1.36	.	.	0.72	.	.	0.53	.	.	0.24	.	.	4.3	.	.	1	0	39.7143
2	78.3333	.	82.7	92.7	.	46	.	57.3	61.3	.	16.6	16.1	16.1	15.8	9.1	15.3	15.3	10.9	9.7	1	1	1	0	0	0	0	0	0	0	0	0	1.27	2.47	2.91	0.62	1.42	1.33	0.51	0.82	1.33	0.31	0.5	0.54	3.5	4.5	4.6	1	1	39.5714
2	81.3333	106.5	89.3	101.3	90	47	56.5	56	64.7	57.3	18.4	16.7	16.6	14.7	6.2	20.2	22.4	.	14.5	1	1	1	1	0	0	0	1	.	0	0	0	.	4.01	4.54	.	1.05	1.17	.	2.59	3.07	.	0.81	0.66	.	4.5	4.2	1	1	37.4286
2	.	93.3	102.7	89	96	.	69	64	56	58.3	17	15.8	15.7	15.1	.	12.1	19.1	15.9	17.7	.	1	1	0	0	.	0	0	0	0	0	0	.	3.86	4.75	.	1.79	2.1	.	1.79	2.4	.	0.61	0.54	.	4.9	4.8	1	1	39.4286
1	71.6667	91	97.3	87.3	98.3	44.3333	61.7	55	60.7	55	14.9	16.2	15.5	14.4	6	6.2	19.9	14.2	14.7	1	1	1	1	0	0	0	0	0	0	0	0	1.46	4.21	3.63	0.51	0.78	0.98	0.63	2.88	2.29	0.69	1.21	0.79	4.9	4.7	5	1	0	39.5714
2	.	103	87	97	.	.	67	56	61	.	16.5	16.9	15.7	15.4	.	14.5	18.3	15.7	.	.	1	1	1	0	.	0	0	0	.	0	0	.	.	.	.	.	.	.	.	.	.	.	.	.	.	.	2	0	38.5714
1	71	86	100	80.7	90.3	53	67	57	53.7	63	17.6	15.8	15.1	14.9	7.5	20.1	17.5	14.2	15.3	1	1	1	0	0	0	0	0	0	0	0	0	1.75	3.67	3.96	0.98	1.11	1.15	0.67	2.27	2.57	0.22	0.64	0.52	.	5.1	4.1	1	1	39.1429
1	73	102	114	106.3	.	45	55.3	94	60.3	.	17.1	17.8	16.8	.	8.5	15.4	20.4	17.5	.	1	1	1	0	.	0	0	0	0	.	0	.	1.1	.	.	0.49	.	.	0.5	.	.	0.25	.	.	4.7	.	.	1	1	40
2	70.3333	102.7	69.7	99	.	49.3333	57.3	50.3	59.7	.	16.1	15.6	15.5	.	14.8	15.5	14.7	20.5	.	1	1	1	1	.	1	0	0	0	.	0	.	2.06	3.55	.	0.57	0.9	.	1.1	2.37	.	0.86	0.62	.	2.06	4.9	.	2	0	40.5714
2	67	.	89.3	93.3	102.3	31.3333	.	59.3	57	63	20.4	17.6	16.5	16.9	10.9	21.9	17.5	15.5	18.9	1	1	1	0	0	0	0	0	0	0	0	1	1.05	4.02	4.8	.	1.64	2.28	0.33	2.07	2.25	.	0.67	0.58	4.1	4	4.7	2	0	38.1429
1	75	101	96	97	110	46	64	55	67.3	63.3	16.3	16	15.4	15.1	7.5	13.5	17.5	15.1	14.8	1	1	1	0	0	0	0	0	0	0	0	0	1.59	3.65	4.3	0.85	1.27	1.55	0.68	2.08	2.44	0.13	0.64	0.68	5.4	4.6	5	1	1	41.5714
1	71	79.7	86.3	90.7	96.7	34	57.3	54.7	60.7	54	18.1	15.3	14.9	14.6	12.7	15.6	11.2	11.5	12.7	1	1	0	0	0	1	0	0	0	0	0	0	1.64	3.55	2.99	0.75	1.32	1.19	0.77	1.98	1.63	0.26	0.54	0.38	5	4.2	3.9	1	1	39.7143
1	73.3333	84.7	91	84.3	97	46.6667	53.7	47.3	50.7	53.3	16.1	16.5	15.5	14.9	7.5	22.5	21.3	17.7	13.4	1	1	1	1	0	0	0	0	0	0	0	0	1.71	3.83	4.76	0.68	1.37	1.51	0.61	2.08	2.93	0.92	0.82	0.69	5.2	4.5	4.6	1	1	41
1	86.6667	88.7	98	99	107.3	56	59.7	58	58	57.7	15.5	14.9	14.5	13.9	9.8	15.6	15.1	13.4	13.4	1	1	1	0	0	0	0	0	0	0	0	0	2.18	4.24	3.77	1.1	1.22	1.08	0.73	2.6	2.18	0.77	0.91	1.12	5.7	4	4.2	1	1	41.7143
2	.	94	98.7	93.7	102.3	.	56.7	64.3	61.3	57.7	17.2	15.5	15.3	14.9	.	17.2	16.5	10.6	15.3	.	1	1	0	0	.	0	0	0	0	0	0	.	3.76	4.28	.	1	1.14	.	2.46	2.78	.	0.66	0.79	.	3.6	4.6	1	1	37.7143
2	80	84.7	104.3	106	122.3	44	54.3	65.3	67.7	69	16.6	15.2	16.6	17.5	9.5	17.5	15.7	15	17.8	1	1	1	0	0	0	0	0	0	0	0	1	1.47	3.73	4.26	0.49	1.2	1.24	0.76	2.15	2.6	0.47	0.82	0.92	5.1	4.3	4.8	1	1	39.1429
1	72.3333	.	103.7	96	.	36.3333	.	61	70.7	.	18.1	16.5	17.7	.	9.2	21.9	18.1	17.5	.	1	1	1	0	.	0	0	0	0	.	0	.	2.91	4.37	.	1.12	1.46	.	1.53	2.7	.	0.56	0.45	.	5.2	4.8	.	1	1	40.8571
2	65	82.3	83	84.7	100	34.6667	55	54	56.3	59	15.5	15.4	15	14.8	9.9	19.5	15	15.5	12.1	1	1	1	0	0	0	0	0	0	0	0	0	.	4.59	4.98	.	0.87	1.04	.	3.41	3.52	.	0.68	0.91	.	4.3	4.7	1	1	38.5714
1	65.3333	.	.	.	.	43.3333	.	.	.	.	.	.	.	.	9.4	.	.	.	.	1	.	.	.	.	0	.	.	.	.	.	.	.	.	.	.	.	.	.	.	.	.	.	.	.	.	.	1	1	39.2857
1	66.6667	88.3	93.7	89	101.7	33.3333	60	53.3	54	58	19.2	17.4	17.2	15.4	13.2	17.8	17.8	17.5	12.7	1	1	1	1	0	1	0	0	0	0	0	0	1.55	3.73	4.24	0.7	1.08	1.15	0.73	2.34	2.77	0.26	0.67	0.69	5.8	4.7	4.1	1	1	38
1	72.6667	93.7	80.3	104	.	28	48.3	49.3	64.7	.	20.6	18.1	17.5	.	14.7	24.6	17.2	21.9	.	1	1	1	1	.	1	1	0	0	.	1	.	.	4.3	.	.	1.33	.	.	2.67	.	.	0.65	.	.	4.8	.	1	1	39.7143
1	.	93.5	90.3	90.3	100.3	.	61	62.3	64.7	64.3	19.5	17.9	16.7	15.1	.	26.7	23.6	17	17.5	.	1	1	0	0	.	1	1	0	0	0	0	1.32	4.43	4.99	0.39	0.99	1.25	0.79	2.95	3.53	0.31	1.08	0.45	4	4.2	4.2	1	.	40.1429
1	.	106.7	92.7	98	110	.	63	60.3	60	62.3	16	15	15.4	14.6	.	14.9	16.1	12.1	11.7	.	1	0	0	0	.	0	0	0	0	0	0	1.54	4.34	4.6	0.52	1.08	1.08	0.86	3	3.25	0.35	0.57	0.58	4.6	4.6	4.4	1	1	39.2857
1	51.3333	86	.	89.7	101.7	30	60	.	52.7	57.7	18.6	18.3	17.8	17.2	15.6	20.2	17.8	15.6	17.1	1	1	1	1	1	1	0	0	0	0	1	0	1.51	.	4.31	0.45	.	1.22	0.65	.	2.75	0.89	.	0.75	4.7	.	4.5	1	.	40.4286
1	67	92	92.3	85	96.7	29	61	63.7	65	56.7	19.3	17.5	16.8	16.5	13.3	28.1	21.6	17.2	17.5	1	1	1	1	1	1	1	0	0	0	0	0	1.69	4.12	4.44	0.6	1.19	1.29	0.82	2.63	2.54	0.6	0.66	1.33	3.9	4.9	5	1	1	40.4286
2	69.6667	94.3	.	.	.	34.3333	55.5	.	.	.	19	18	.	.	13.6	26.7	23.6	.	.	1	1	1	.	.	1	1	1	.	.	.	.	.	.	.	.	.	.	.	.	.	.	.	.	.	.	.	1	1	39
1	60	81	102	97	108.7	26.3333	53	54	61.7	64.7	19.2	16.8	16.2	15.5	11.7	21.9	17.2	18.6	13	1	1	1	0	0	0	0	0	0	0	0	0	2.24	4.8	5.5	0.9	1.5	1.06	1.18	3.06	3.9	0.35	0.53	1.18	4.1	4.6	5.6	1	1	40.1429
2	.	97	.	.	.	.	66	.	.	.	16.9	.	.	.	11.2	19.1	.	.	.	1	1	.	.	.	0	0	.	.	.	.	.	.	.	.	.	.	.	.	.	.	.	.	.	.	.	.	1	0	40.8571
2	57.3333	97	117.5	90.7	98	24.3333	52.3	50	58.3	58	18.6	18.6	16.4	16	14.2	20.8	21.4	16.8	15.2	1	1	1	1	0	1	0	0	0	0	0	0	1.5	3.64	3.16	0.69	1.1	1.19	0.74	2.21	1.81	0.16	0.72	0.36	3.8	4.4	3.9	1	1	40.7143
1	58	96	87	96.7	97	28.6667	65.7	63.7	62.3	56	18.6	15.9	15.6	14.9	12	28.1	17.7	15.6	14.3	1	1	1	0	0	0	1	0	0	0	0	0	1.53	4.09	4.22	0.54	0.94	1.43	0.66	2.64	2.49	0.71	1.11	0.65	5.1	4.6	4.5	1	1	41
1	.	94.3	97.3	96	96.3	.	48.7	66	59.3	64	15.7	16.2	16.1	16.5	.	15.6	19.9	16.1	14.8	.	1	0	1	0	.	0	0	0	0	0	0	1.58	3.31	3.73	0.78	1.36	1.4	0.69	1.67	2.16	0.24	0.61	0.38	3.7	4.5	4.4	1	1	40.1429
1	55.6667	89.5	88	94.7	103.3	21.3333	56	54.3	61	56.7	17.2	17.4	17.2	16	9.9	20.4	20.9	17.5	16.6	1	1	1	1	0	0	0	0	0	0	0	0	1.28	4.42	4.04	0.58	1.18	0.97	0.64	2.96	2.85	0.13	0.61	0.48	4.2	4.5	4.8	1	1	38.8571
2	62	101.7	96.3	121	.	26	66.7	66	73	.	15.1	14.7	14.4	.	9.5	15.6	18.9	11.3	.	1	1	1	0	.	0	0	0	0	.	0	.	.	.	.	.	.	.	.	.	.	.	.	.	.	.	.	1	1	40.5714
1	.	92	54.5	81.3	95.3	.	63	44.5	54	52	16.1	14.4	14.5	15	.	17.5	14.7	13.9	14.7	.	1	1	1	0	.	0	0	0	0	0	0	.	3.6	3.28	.	1.08	1.24	.	2.23	1.93	.	0.64	0.24	.	4.8	4.7	1	1	38
2	.	77	82	91	101	.	56.5	52.7	63.7	58.7	19.4	16.9	17.3	16.2	.	17.2	15.4	15.9	17.9	1	1	1	1	0	.	0	0	0	0	1	0	1.68	4.22	3.68	0.79	1.19	1.27	0.73	2.58	2.2	0.34	0.98	0.46	4.7	5.2	4.6	1	0	41.1429
1	66.6667	90	89.7	89	100.3	27	64.3	57.3	66	66.3	18.1	17	17.4	16.5	10.6	21.2	20.6	24.2	22.9	1	1	1	1	0	0	0	0	1	1	0	0	.	3.73	4.32	.	1.58	1.62	.	2.01	2.52	.	0.3	0.39	4	4.6	4.6	1	0	39.7143
2	62.6667	97	.	92	.	24	55.7	.	58.3	.	16.4	15.4	14.8	.	18.1	15.7	12.6	13.3	.	.	1	1	1	.	1	0	0	0	.	0	.	.	4.02	.	.	1.76	.	.	2.02	.	.	0.53	.	.	4.7	.	1	0	37.1429
1	71	95.3	.	.	.	34.6667	63.7	.	.	.	17.3	.	.	.	10.6	21.9	.	.	.	1	1	.	.	.	0	0	.	.	.	.	.	1.2	.	.	0.53	.	.	0.52	.	.	0.32	.	.	4.3	.	.	1	1	40.7143
1	99	95	91.7	86.7	99.3	27	66	56	61.7	55	18.5	16.5	16.4	15.5	9.6	20.2	16.7	16.6	12.2	1	1	1	0	0	0	0	0	0	0	0	0	1.66	4.06	3.48	0.55	0.9	1.08	0.95	2.72	2.17	0.35	0.95	0.51	3	4.7	4.5	1	1	38.7143
1	69	85.3	90	90.7	.	25.5	46	62.7	53.7	.	18	16.8	16.4	.	.	18.9	18.8	14.7	.	1	1	1	1	.	.	0	0	0	.	0	.	.	3.8	.	.	1.34	.	.	2.05	.	.	0.89	.	.	4.6	.	1	1	38.5714
1	68.5	86	105	100	104.7	28.5	54.3	77	66	63.7	16.1	15.5	15.9	13.8	14	13.7	21	17.8	12.7	1	1	1	0	0	1	0	0	0	0	0	0	.	3.02	2.71	.	1.16	1	.	1.53	1.49	.	0.73	0.49	.	4.8	4.8	2	1	38.4286
1	.	.	100.3	108.3	102	.	.	61.7	60.7	58.3	18.9	17.6	16.4	15.1	.	21.3	21	18.7	15.1	.	1	1	1	0	.	0	0	0	0	0	0	1.49	4.61	3.78	0.64	1.52	1.07	0.76	2.82	2.36	0.19	0.58	0.76	3.6	4.7	5	1	1	39
1	66.3333	90.5	101	99.7	116.7	28.3333	56.5	64.7	63.7	66	17.1	14.9	15.4	14.6	11.7	11.7	19.3	15.1	.	1	1	0	0	0	0	0	0	0	.	0	0	1.65	4.88	.	0.68	1.19	.	0.77	3.45	.	0.44	0.53	.	4.9	4.3	.	1	1	40.2857
2	65	92	87.3	97.7	92	26	55.3	54.7	61.3	55.3	15.7	14.8	15.3	13.9	9.1	18.9	13.6	21.5	15.5	1	1	1	1	0	0	0	0	0	0	0	0	1.53	3.94	4.05	0.79	1.57	1.54	0.55	2.15	2.25	0.41	0.49	0.56	4.5	4.6	4.1	1	1	41.4286
1	.	82.7	92.7	99.7	.	.	49.7	55	59.3	.	18.2	16.6	16.4	.	.	11.2	14.5	15.9	.	.	1	1	0	.	.	0	0	0	.	0	.	.	2.91	.	.	1.17	.	.	1.56	.	.	0.4	.	.	4.3	.	1	1	40
1	.	100.3	112.3	91	.	.	66.7	72	59.3	.	17.1	15.9	16.8	.	.	22.1	16.7	20.4	.	.	1	1	1	.	.	0	0	0	.	0	.	.	4.39	.	.	1.51	.	.	2.6	.	.	0.62	.	.	4.5	.	1	1	40.2857
2	58.6667	.	84.7	93.3	103.3	35	.	56.7	59	63.7	17.5	18.4	17.8	16.6	10.6	17.2	15.9	18.1	13.6	1	1	1	1	0	0	0	0	0	0	0	0	1.25	3.39	3.42	0.55	1.4	1.17	0.57	1.7	1.99	0.28	0.64	0.56	6	4.1	3.7	1	1	39.5714
1	67.3333	91.3	95.7	95	93	28.3333	49.3	60.7	61.7	52.3	16.5	15.3	16.2	16.5	11.7	16.8	10.6	13.3	13.7	1	1	1	0	0	0	0	0	0	0	0	0	.	4	4.08	.	1.27	1.22	.	2.5	2.67	.	0.51	0.41	3.9	4.5	4.2	1	1	40.2857
1	.	79	.	.	.	.	47.7	.	.	.	16.9	.	.	.	.	20.5	.	.	.	.	1	.	.	.	.	0	.	.	.	.	.	1.42	.	.	0.47	.	.	0.73	.	.	0.49	.	.	4.3	.	.	1	1	40.5714
2	.	79.3	96.3	89.7	.	.	48.7	62.7	60.3	.	16.6	16.6	16.2	.	.	19.1	19.7	18.9	.	1	1	1	0	.	.	0	0	0	.	0	.	1.7	3.08	.	0.91	1.02	.	0.66	1.59	.	0.23	1.02	.	.	4.7	.	1	1	38.7143
1	.	.	.	.	.	.	.	.	.	.	.	.	.	.	.	.	.	.	.	.	.	.	.	.	.	.	.	.	.	.	.	.	.	.	.	.	.	.	.	.	.	.	.	.	.	.	1	1	39.7143
2	65.6667	96.5	.	96.7	105	37.6667	59	.	65	57	19.3	16.9	16.9	17	11.6	17.8	16.6	14.5	13.1	1	1	1	1	0	0	0	0	0	0	0	0	.	3.87	3.52	.	1.42	1.13	.	2.14	2.06	.	0.67	0.72	.	5.2	3.98	1	1	39.4286
1	.	142	101.7	92.3	105	.	105	67.3	59.3	59	16	15.9	15.7	15.2	11.7	17.8	17.9	18.6	13.7	1	1	1	1	0	0	0	0	0	0	0	0	.	3.61	3.99	.	1.12	1.37	.	2.32	2.18	.	0.38	0.95	.	4.9	4.8	1	1	39.5714
1	74	94.3	.	85	.	36.6667	61.3	.	60.3	.	18.3	19	17.3	.	5.3	18.7	22.6	20.6	.	1	1	1	1	.	0	0	0	0	.	0	.	.	5.35	.	.	1.34	.	.	3.72	.	.	0.63	.	.	4.6	.	1	1	40.4286
2	.	78.7	78	94	90	.	53	48.3	63.3	55	15.6	15.6	15.7	15.7	9.7	18.3	14.8	14.5	17.1	1	1	1	1	1	0	0	0	0	0	0	0	1.48	3.47	3.75	0.6	0.79	1.25	0.66	2.19	2.22	0.49	1.07	0.62	3.6	4.3	4	1	1	39.7143
1	.	.	81.3	87.3	104	.	.	52.3	58.7	65.5	15.2	14	14.4	14.4	12.2	16.1	14.7	12.5	14.2	1	1	0	0	0	0	0	0	0	0	0	0	1.32	2.88	3.08	0.57	1.14	1.19	0.63	1.5	1.62	0.27	0.52	0.59	5.9	5.3	4.9	1	1	40
2	80	95.7	87.7	89.7	100.7	44.3333	55.7	54	57.3	57.7	19.9	17.9	17.9	17.2	12.8	24.4	22.4	18.2	21.9	1	1	1	1	0	0	1	1	0	0	1	0	1.28	3.85	4.7	0.68	0.92	1.56	0.5	2.46	2.96	0.21	1.03	0.39	3.3	5.1	4.2	1	.	41
1	85	107.3	100	.	98.7	38.5	67.7	65	.	66.3	15.9	17.2	.	16.1	7.5	12.7	20.4	.	18.6	1	1	1	.	0	0	0	0	.	0	.	0	.	.	4.5	.	.	1.14	.	.	3.11	.	.	0.54	.	.	4.7	1	1	41.2857
2	69	96	114	.	100.3	49	55	69	.	64.3	18.3	16.7	.	16.8	10.6	16.4	16.5	.	19.1	1	1	1	.	0	0	0	0	.	0	.	0	2.41	.	4.36	0.55	.	1.17	1.5	.	2.67	0.79	.	1.13	5.5	.	4.2	1	1	41.2857
2	61	102.5	.	.	104.7	43.3333	59	.	.	67	16.5	15.3	.	13.9	12.6	15.5	11.9	.	9.3	1	1	0	.	0	0	0	0	.	0	.	0	1.41	.	4.61	0.5	.	1.65	0.8	.	2.73	0.25	.	0.5	4.4	.	4.2	1	0	37.2857
2	69	98	103	.	.	45	67	76.5	.	.	19.7	17.1	.	.	8.1	26	25.6	.	.	1	1	1	.	.	0	1	1	.	.	.	.	.	.	.	.	.	.	.	.	.	.	.	.	.	.	.	1	1	37.5714
2	73.5	138	.	.	.	47.5	60	.	.	.	14	.	.	.	10.6	16.4	.	.	.	1	1	.	.	.	0	0	.	.	.	.	.	.	.	.	.	.	.	.	.	.	.	.	.	.	.	.	1	0	40.7143
2	76	99	110	93	.	44.5	69.3	73	60	.	17.1	18.1	18.8	.	10.3	15.7	21.6	18.7	.	1	1	1	1	.	0	0	0	0	.	1	.	1.35	.	.	0.41	.	.	0.75	.	.	0.41	.	.	4	.	.	1	1	41.1429
2	78.5	97	95	99	100.3	58.5	53.5	63	57.5	60	19.8	17.9	16.7	16.1	8.1	21.6	17.5	20.6	21.9	1	1	1	0	0	0	0	0	0	0	0	0	2.39	5.36	5.37	0.85	1.58	1.8	1.38	3.26	3.1	0.35	1.13	1.03	3.7	4.6	4.5	1	1	40.1429
1	77.3333	84.5	.	.	117	48.3333	64.5	.	.	66	18	18.3	.	15.8	7.5	17.8	.	.	15.9	1	1	1	.	0	0	0	.	.	0	.	0	.	3.38	3.64	.	1.11	1.33	.	1.96	2.09	.	0.67	0.48	.	4.5	4.8	1	1	38.1429
2	83.5	94	110	.	.	61	69	67	.	.	16.6	15.3	.	.	10.6	19.9	16.5	.	.	1	1	1	.	.	0	0	0	.	.	.	.	.	.	.	.	.	.	.	.	.	.	.	.	.	.	.	2	1	41
2	67.5	84	90.5	.	100.3	37.5	62	51.5	.	61.7	17.6	16.8	17.1	17.4	10.6	18.1	18.8	18.1	27.3	1	1	1	1	0	0	0	0	0	1	0	0	1.63	4.96	4.4	1.01	1.55	1.41	0.52	3.13	2.76	0.22	0.61	0.51	2.6	4.5	4.3	2	1	38.5714
2	63	85	92	87.5	89.7	44	54.5	63	57	58.3	16	15.4	14.4	14	7.3	13.6	9.8	8.4	10.2	1	1	1	0	0	0	0	0	0	0	0	0	1.29	3.76	4.51	0.57	1.63	2.23	0.61	1.86	2.09	0.27	0.58	0.41	4.1	4.6	5.4	1	1	40
2	.	.	.	126.5	.	.	.	.	81.5	.	15.4	14.4	13.3	.	.	17.3	15	13.2	.	.	1	0	0	.	.	0	0	0	.	0	.	.	4.34	.	.	1.52	.	.	2.56	.	.	0.56	.	.	3.8	.	1	1	39.7143
1	79	132	94	107.5	104.7	37.5	72.5	61	70	64.3	15.3	15.1	14.1	14.9	11.4	14.7	11.7	11.7	21	1	1	1	0	0	0	0	0	0	0	0	0	0.91	2.83	2.9	0.43	0.86	1.14	0.39	1.61	1.59	0.2	0.79	0.37	2.7	5.1	4.9	1	1	38.1429
1	72.5	116	.	97	.	45	73.5	.	67.5	.	18.2	.	15.3	.	8.8	.	.	14.7	.	1	1	.	0	.	0	.	.	0	.	0	.	2.15	4.18	.	1.19	1.6	.	0.87	2.34	.	0.2	0.53	.	3.3	4	.	1	1	40.7143
2	73.5	93	114	108	97	40.5	61	65	64	63.5	16.1	15.7	14.7	14.4	5.9	18.9	13.8	.	13.1	1	1	1	0	0	0	0	0	.	0	0	0	2.56	3.51	.	1.63	1.34	.	0.81	1.94	.	0.27	0.51	.	4.2	5	.	1	1	40.1429
1	66	.	109.5	.	.	34.5	.	68.5	.	.	15.6	14.3	.	.	9.3	17.5	13.2	.	.	1	1	1	.	.	0	0	0	.	.	.	.	1.5	.	.	0.93	.	.	0.41	.	.	0.36	.	.	5.8	.	.	1	0	40.5714
1	.	99	94	98	101.7	.	56	62	60	55.3	17.2	16.5	16.3	17.6	12.7	20.2	17.3	16.6	29.2	1	1	1	1	0	1	0	0	0	1	1	1	1.18	.	4.05	0.29	.	1.17	0.45	.	2.62	0.95	.	0.57	3.5	.	4.8	1	1	37.4286
2	79	104	108	.	99	46.5	68	66.5	.	64.5	18	16.6	.	16.8	12.1	19.5	18.7	.	20.3	1	1	1	.	0	0	0	0	.	0	.	0	1.51	.	4.71	0.75	.	1.7	0.56	.	2.64	0.44	.	0.81	4.4	.	4.5	1	1	38.1429
1	.	99	119	.	.	.	64	66	.	.	15.3	13.7	.	.	.	14.7	14.4	.	.	.	1	0	.	.	.	0	0	.	.	.	.	1.2	.	.	0.52	.	.	0.61	.	.	0.16	.	.	4.1	.	.	1	1	38
1	69	.	.	.	.	41	.	.	.	.	20.4	.	.	.	11.2	.	.	.	.	1	1	.	.	.	0	.	.	.	.	.	.	.	.	.	.	.	.	.	.	.	.	.	.	.	.	.	1	1	37.4286
1	80.5	114	91	94	104.3	39	49.7	58.5	61	63.3	18.1	17.9	16.5	17.1	9.6	20.8	20.2	19.2	20.2	1	1	1	1	0	0	0	0	0	0	0	0	2.56	3.21	3.2	0.92	1.21	1.27	1.18	1.74	1.7	1.01	0.57	0.51	3.9	5.4	4.4	1	1	40.4286
2	73.3333	128.3	96	98	102	52	81.7	63	65	63.7	19	17.4	16.6	16.2	11.6	18.7	19.1	18.4	21.6	1	1	1	0	0	0	0	0	0	0	0	0	2.27	.	.	1.13	.	.	0.95	.	.	0.42	.	.	5.7	.	.	1	1	40.5714
1	74	.	104.5	.	.	43	.	68	.	.	.	19.1	.	.	6.4	26	23.1	.	.	1	.	1	.	.	0	1	1	.	.	.	.	1.32	.	.	0.57	.	.	0.53	.	.	0.49	.	.	3.3	.	.	1	1	38
2	69	107	92	.	.	34	59	53	.	.	17.8	15.8	.	.	13.6	16.4	15.6	.	.	1	1	1	.	.	1	0	0	.	.	.	.	1.78	.	.	0.86	.	.	0.77	.	.	0.33	.	.	4.1	.	.	1	1	38.7143
2	52	114	113	99	97.7	28.5	64.5	55.5	59.5	61	18.3	19	16.5	15.7	11.1	23.6	21.7	20.5	20.5	1	1	1	1	0	0	1	0	0	0	0	0	1.24	5.71	5.77	0.71	1.3	1.35	0.42	3.76	4.08	0.24	1.42	0.75	4.2	4.8	4.6	2	1	38.4286
2	.	.	.	102	96	.	.	.	65.5	61	15.1	15.8	13.6	13.2	.	13.9	.	11.3	15.5	.	1	1	0	0	.	0	.	0	0	0	0	2.82	4.93	4.12	1.28	1.4	1.32	1.37	3.21	2.48	0.37	0.69	0.7	3.9	4.2	4.4	1	1	41.1429
2	75	114.5	94.5	107.5	104.3	50	54.5	54.5	59	60	16.1	14.9	15.2	16	8.4	18.6	18	21.9	26.1	1	1	1	0	0	0	0	0	0	1	0	0	1.58	.	5.33	0.9	.	1.47	0.52	.	3.57	0.35	.	0.63	4.5	.	4.2	1	1	41.1429
1	63.5	104	116.5	109	96.7	40.5	73	63	68.5	63	18.3	17.2	15.8	15	4.2	20.2	12.4	14.9	12.9	1	1	1	0	0	0	0	0	0	0	0	0	2.05	3.56	4.15	0.96	1.67	1.92	0.89	1.69	2.01	0.44	0.43	0.49	4.2	4.6	4.6	2	1	37
2	49.5	.	.	.	.	27.5	.	.	.	.	17.7	16.8	.	.	7.3	16.6	17	.	.	1	1	1	.	.	0	0	0	.	.	.	.	1.26	.	.	0.45	.	.	0.56	.	.	0.54	.	.	4.5	.	.	1	1	40.2857
2	69.5	78	102	116	88	34.5	63	78	67.5	61	16.6	16.8	14.9	14.6	12.6	13.6	12.9	13.4	17.2	1	1	1	1	0	0	0	0	0	0	0	0	1.83	4.52	4.11	0.96	1.48	1.11	0.79	2.83	2.83	0.18	0.46	0.38	3.7	4.3	4.6	1	0	38.4286
2	82	111	102	102	98	37	66	58	64	64.3	16.9	15.6	15.4	14.6	7.3	15.5	17.2	15.3	17.7	1	1	1	1	0	0	0	0	0	0	0	0	1.29	3.23	3.09	0.72	1.24	1.08	0.47	1.85	1.87	0.21	0.3	0.3	4.3	4.3	4.9	1	1	41
1	60	118.5	.	.	.	36	66.5	.	.	.	17.5	17.2	.	.	13.7	16.6	16.1	.	.	.	1	1	.	.	1	0	0	.	.	.	.	.	.	.	.	.	.	.	.	.	.	.	.	.	.	.	1	0	41.4286
2	69.6667	101.5	.	97	107.7	41.3333	67	.	58	66.7	14.9	14.7	14	13.5	5.3	8.7	.	11.6	16.4	1	1	1	0	0	0	0	.	0	0	0	0	1.52	3.75	3.76	0.68	1.55	1.35	0.71	1.98	1.89	0.29	0.49	1.14	4.6	4.5	5	1	1	40.1429
2	91	105.5	.	90.5	95.5	62	61	.	60	61.5	16.7	.	15.3	14.7	9	17.4	.	16.4	18.9	1	1	.	0	0	0	0	.	0	0	0	0	1.63	.	5.93	0.88	.	1.6	0.7	.	3.89	0.1	.	0.95	4.6	.	4.6	1	1	38.7143
2	76.5	117	93	96	108.3	47	58	64	64.5	69	18.3	17.4	16.2	16.5	6.7	20.2	14.1	20.7	24.5	1	1	1	1	0	0	0	0	0	1	0	0	1.87	5.54	4.23	0.92	1.25	1.21	0.84	3.98	2.5	0.23	0.68	1.13	2.8	4	4.6	1	0	38.1429
1	.	.	.	.	.	.	.	.	.	.	.	.	.	.	.	.	.	.	.	.	.	.	.	.	.	.	.	.	.	.	.	.	.	.	.	.	.	.	.	.	.	.	.	.	.	.	2	0	39.4286
1	.	106.5	.	.	.	.	68.5	.	.	.	19.4	16.2	.	.	.	19.7	13.5	.	.	.	1	1	.	.	.	0	0	.	.	.	.	1.41	.	.	0.68	.	.	0.64	.	.	0.19	.	.	3.6	.	.	1	1	38.1429
2	61	.	89	93.3	93.7	33.5	.	63	58	62.7	18	13.3	15	15.1	11.6	18.5	13.1	17.4	21.6	1	1	1	1	0	0	0	0	0	0	0	0	.	4.69	4.32	.	1.19	1.21	.	3.16	2.51	.	0.75	1.3	.	4	4.5	1	1	41.4286
1	60.5	116.5	.	113.7	107	33.5	69	.	59	54.7	17.6	17.4	17.1	16	7.1	16.6	16.6	14.7	20.2	1	1	1	1	0	0	0	0	0	0	0	0	.	4.83	5.27	.	1.55	1.78	.	2.95	3.25	.	0.73	0.53	.	4.6	4.3	1	1	38.2857
1	.	105.7	89	96.5	98	.	62.7	56	53	62.5	21.3	19	17.8	17.9	.	20.8	18.1	18.6	19.7	.	1	1	1	0	.	0	0	0	0	1	0	.	4.09	4.58	.	1.3	1.14	.	2.53	3.13	.	0.57	0.68	.	4.5	4.8	1	1	39.8571
2	67	90	99	115	96	43	60	61	62	58.3	18.5	17.4	16.4	16.2	10.4	18.7	17.9	19.7	21.4	1	1	1	1	0	0	0	0	0	0	0	0	1.67	4.03	4.31	0.44	1.28	1.29	1.14	2.42	2.6	0.2	0.71	0.91	4.1	4.3	4.8	1	1	38.4286
1	.	95.5	90	.	101.3	.	64	64.5	.	65.3	15.9	16.8	.	16.2	.	16.3	12.9	.	14.7	.	0	1	.	0	.	0	0	.	0	.	0	.	.	4.13	.	.	1.44	.	.	2.37	.	.	0.69	.	.	4.7	1	1	38.8571
1	62	.	.	114.5	102.3	34	.	.	69	66	18	18.3	17.8	19.8	6.7	15.4	15.9	.	24.6	1	1	1	0	1	0	0	0	.	1	0	1	1.6	3.76	4.63	0.5	1.71	1.95	0.79	1.74	2.39	0.67	0.68	0.63	3.8	4.9	5.1	1	1	41.2857
1	69.5	128	.	113.5	102	48.5	81	.	79.5	64.5	17.5	18	17.5	16.1	11.7	20.2	20	23	16.6	.	1	1	1	0	0	0	0	1	0	0	0	.	3.42	3.89	.	1.55	1.54	.	1.55	1.96	.	0.7	0.85	.	4.2	5.3	1	1	40.5714
1	69.5	104	93	.	.	43	59	63.5	.	.	18.2	17.1	.	.	10.4	15.3	12.7	.	.	1	1	1	.	.	0	0	0	.	.	.	.	1.53	.	.	0.58	.	.	0.64	.	.	0.68	.	.	2.8	.	.	1	1	37.8571
2	.	99.5	.	.	.	.	72.5	.	.	.	17.7	.	.	.	.	16.8	.	.	.	.	1	.	.	.	.	0	.	.	.	.	.	2.15	.	.	0.98	.	.	1.01	.	.	0.34	.	.	4	.	.	2	0	38
[truncated: 4 more columns]

## Sheet: Variable Description
Variable Name	Description
genderbaby	Gender-Baby (1 = male)
bvsysbpnew	Sys BP(mm/Hg)-Birth Visit
c1ySBP	Mean Systolic BP mmHG (Child1yr)
c2ySBP	Mean Systolic BP mmHG (Child2yr)
c3ySBP	Mean Systolic BP mmHG (Child3yr)
c5ySBP	Mean Systolic BP mmHG (Child5yr)
bvdiasbp	Diastolic BP(mm/Hg)-Birth Visit
c1yDBP	Mean Diastolic BP mmHG (Child1yr)
c2yDBP	Mean Diastolic BP mmHG (Child2yr)
c3yDBP	Mean Diastolic BP mmHG (Child3yr)
c5yDBP	Mean Diastolic BP mmHG (Child5yr)
c1yBMI	BMI (KG/M*2) (Child1yr)
c2yBMI	BMI (KG/M*2) (Child2yr)
c3yBMI	BMI (KG/M*2) (Child3yr)
c5yBMI	BMI (KG/M*2) (Child5yr)
c0pbfatsf	% BodyFat by skinfold-BL newborn
c1pbfatsf	% BodyFat by skinfold-Child,1yr
c2pbfatsf	% BodyFat by skinfold-Child,2yr
c3pbfatsf	% BodyFat by skinfold-Child,3yr
c5pbfatsf	% BodyFat by skinfold-Child,5yr
c0yWH50	WC/Ht >=.50 (Child BV)
c1yWH50	WC/Ht >=.50 (Child1yr)
c2yWH50	WC/Ht >=.50 (Child2yr)
c3yWH50	WC/Ht >=.50 (Child3yr)
c5yWH50	WC/Ht >=.50 (Child5yr)
c0yBF90	%BF >90th P (FAMILY)- birth
c1yBF90	%BF >90th P (FAMILY)- Yr1
c2yBF90	%BF >90th P (FAMILY)- Yr2
c3yBF90	%BF >90th P (FAMILY)- Yr3
c5yBF90	%BF >90th P (FAMILY)- Yr5
c3ywc90	WC >90th P (Ahren) -Yr3
c5ywc90	WC >90th P (Ahren)- Yr5
tchol3	Total cholesterol -CordBlood
c3ychol	Total cholesterol -Yr3
c5ytotalchol	Total cholesterol -Yr5
hdl3	HDL-CordBlood
c3yhdl	HDL - Yr3
c5yhdl	HDL cholesterol - Yr5
ldl3	LDL-CordBlood
c3yldl	LDL - Yr3
c5yldl	LDL cholesterol - YRr5
trig3	Triglycerides-CordBlood
c3ytrig	Triglycerides - Yr3
c5ytriglyc	Triglycerides - Yr5
glucose3	Glucose-CordBlood
c3yfgluc	Fasting glucose - Yr3
c5yfgluc	Fasting glucose - Yr5
ethnic	Ethnicity-Ma
inc_gt_50Ki	HH Income >=50K (1 = Yes)
gestage	Gestational Age(wks)
pregsmoki	Smoked during pregnancy (1 = Yes)
birthwtkg	Birth Weight(kg)
c3ydaily_active	Avg Daily Minutes Active - Yr3
c5ydaily_active	Avg Daily Minutes Active - Yr5
